# Supplementary material for: Design of a methotrexate-controlled chemical dimerization system and its use in bio-electronic devices
Source: Nat Commun. 2021 Dec 8;12:7137. doi: 10.1038/s41467-021-27184-w (PMC8654847; doi:10.1038/s41467-021-27184-w)
Supplement: Supplementary file 4 — Source Data [file 41467_2021_27184_MOESM4_ESM.xlsx]

## Sheet: Figure 2
Figure 2 b
	1	[1°] nM	P2534	P2535	P2536	P2537	P2538	P2539	P2541	P2543	P2544
	nC coated	1000	0.152	0.15	0.074	0.054	0.201	0.066	0.15	0.207	0.112
	nC coated	200	0.099	0.109	0.058	0.048	0.116	0.056	0.101	0.111	0.087
	nC coated	40	0.056	0.06	0.048	0.046	0.06	0.053	0.068	0.08	0.1
	nC coated	0	0.046	0.045	0.051	0.045	0.05	0.051	0.056	0.066	0.083
	no nC	1000	0.046	0.044	0.044	0.05	0.051	0.051	0.059	0.06	0.082
	no nC	200	0.046	0.045	0.045	0.046	0.051	0.052	0.057	0.068	0.085
	no nC	40	0.044	0.044	0.044	0.046	0.051	0.052	0.057	0.067	0.087
	no nC	0	0.046	0.046	0.051	0.052	0.054	0.057	0.061	0.075	0.092
		Primary	B-VHH	B-VHH	B-VHH	B-VHH	B-VHH	B-VHH	B-VHH	B-VHH	B-VHH
		Secondary	SA-HRP	SA-HRP	SA-HRP	SA-HRP	SA-HRP	SA-HRP	SA-HRP	SA-HRP	SA-HRP
		MTX	10 uM	10 uM	10 uM	10 uM	10 uM	10 uM	10 uM	10 uM	10 uM
Figure 2 C
	2	[1°] nM	P2534	P2535	P2536	P2537	P2538	P2539	P2541	P2543	P2544	GFP-A1(Cys)
	nC coated	1000	0.049	0.049	0.048	0.046	0.052	0.05	0.055	0.059	0.058	2.611
	nC coated	200	0.046	0.045	0.045	0.045	0.05	0.047	0.052	0.051	0.057	2.576
	nC coated	40	0.046	0.044	0.045	0.044	0.048	0.048	0.047	0.054	0.057	2.052
	nC coated	0	0.045	0.044	0.044	0.044	0.049	0.047	0.053	0.054	0.061	0.065
	no nC	1000	0.048	0.044	0.044	0.045	0.048	0.05	0.051	0.056	0.059	0.077
	no nC	200	0.044	0.045	0.044	0.044	0.047	0.046	0.05	0.054	0.063	0.07
	no nC	40	0.044	0.043	0.043	0.044	0.047	0.048	0.05	0.052	0.056	0.071
	no nC	0	0.045	0.045	0.05	0.046	0.049	0.05	0.054	0.059	0.068	0.103
		Primary	B-VHH	B-VHH	B-VHH	B-VHH	B-VHH	B-VHH	B-VHH	B-VHH	B-VHH	B-GFP
		Secondary	SA-HRP	SA-HRP	SA-HRP	SA-HRP	SA-HRP	SA-HRP	SA-HRP	SA-HRP	SA-HRP	SA-HRP
		MTX	0 uM	0 uM	0 uM	0 uM	0 uM	0 uM	0 uM	0 uM	0 uM
Figure 2D

## Sheet: Figure 4
Figure 4A
	Concentration of nanoCLAMP (mM)	Fnorm (0/00)
	0	851.256
	0.01	848.986
	0.1	865.664
	0.2	867.643
	0.5	868.891
	0.75	862.871
	1	866.979
	2	895.482
	5	909.779
	10	969.746
	20	1009.25
	50	1012.57
Figure 4B
	Concentration of nanoCLAMP (nM)	Fnorm (0/00)
	0	382.023
	0.1	387.638
	0.5	383.955
	1	385.257
	2	394.433
	5	403.829
	10	419.438
	20	425.716
	50	431.307
	100	434.862
	200	439.032
	500	440.453
	1000	438.816
Figure 4D
	Time (min)	0nM MTX	1nM MTX	2.5nM MTX	5nM MTX	10nM MTX	25nM MTX	50nM MTX	100nMMTX
	0.0008	-4.7782e-06	-3.01263e-06	2.37064e-06	2.9747e-06	-1.48293e-06	-2.2943e-07	-1.6002e-06	-1.93885e-06
	0.28	-0.0024	-0.0125	-0.0269	-0.0315	-0.0607	-0.0618	-0.0715	-0.072
	0.5617	0.0082	-0.0272	-0.0542	-0.0722	-0.118	-0.1243	-0.1511	-0.1356
	0.8524	-0.0012	-0.0541	-0.0838	-0.1125	-0.1782	-0.1979	-0.2162	-0.216
	1.1539	-0.0126	-0.0716	-0.1012	-0.1584	-0.2385	-0.2649	-0.3009	-0.2868
	1.4538	-0.0256	-0.0985	-0.1236	-0.1971	-0.3028	-0.3322	-0.3787	-0.3556
	1.78	-0.0506	-0.1158	-0.1556	-0.2381	-0.3604	-0.3978	-0.449	-0.4225
	2.0886	-0.0603	-0.1385	-0.1791	-0.2761	-0.418	-0.4627	-0.5175	-0.4942
	2.4083	-0.0599	-0.1521	-0.2017	-0.3095	-0.4758	-0.5213	-0.5865	-0.5593
	2.7226	-0.0611	-0.1617	-0.2214	-0.3431	-0.5296	-0.5795	-0.6528	-0.6275
	3.0404	-0.0622	-0.1719	-0.2394	-0.375	-0.5826	-0.6341	-0.7254	-0.6959
	3.3416	-0.0683	-0.1815	-0.2603	-0.4075	-0.6322	-0.6888	-0.7924	-0.7568
	3.644	-0.0739	-0.1926	-0.2822	-0.4422	-0.6836	-0.7431	-0.8558	-0.8174
	3.9468	-0.081	-0.2042	-0.3022	-0.4737	-0.7342	-0.7909	-0.9174	-0.8741
	4.2335	-0.0841	-0.2173	-0.3193	-0.505	-0.7823	-0.8433	-0.9755	-0.9352
	4.5282	-0.0895	-0.2316	-0.3403	-0.5335	-0.8312	-0.8947	-1.0376	-0.9943
	4.8208	-0.0957	-0.2431	-0.355	-0.563	-0.8772	-0.9442	-1.097	-1.0516
	5.1297	-0.1	-0.2532	-0.3732	-0.5918	-0.9246	-0.9905	-1.1543	-1.1067
	5.4416	-0.1057	-0.2675	-0.3935	-0.6179	-0.968	-1.0354	-1.2049	-1.1578
	5.7347	-0.1122	-0.2773	-0.4112	-0.6446	-1.009	-1.0789	-1.2539	-1.2073
	6.0181	-0.1194	-0.2893	-0.4258	-0.672	-1.0493	-1.1221	-1.2995	-1.2545
	6.3002	-0.1301	-0.2993	-0.4436	-0.6989	-1.0899	-1.166	-1.3433	-1.3004
	6.588	-0.1321	-0.3099	-0.4573	-0.7258	-1.1302	-1.2091	-1.3838	-1.3438
	6.869	-0.1379	-0.3204	-0.4738	-0.751	-1.1695	-1.2515	-1.4193	-1.3854
	7.1558	-0.1446	-0.33	-0.4874	-0.7762	-1.2066	-1.2924	-1.4521	-1.4239
	7.4382	-0.1505	-0.34	-0.5011	-0.7994	-1.2434	-1.331	-1.4776	-1.4589
	7.7244	-0.1584	-0.3494	-0.5156	-0.8247	-1.278	-1.3674	-1.4962	-1.4882
	8.0057	-0.159	-0.3593	-0.527	-0.8487	-1.3151	-1.4019	-1.5113	-1.5098
	8.2917	-0.1647	-0.3674	-0.5379	-0.8724	-1.3487	-1.4338	-1.5199	-1.524
	8.579	-0.1696	-0.3773	-0.5507	-0.8955	-1.3801	-1.4622	-1.525	-1.5327
	8.8612	-0.1756	-0.3854	-0.5629	-0.9159	-1.4098	-1.4879	-1.528	-1.5381
	9.1443	-0.1806	-0.3954	-0.5752	-0.9367	-1.4378	-1.5062	-1.5294	-1.5413
	9.4286	-0.1821	-0.4018	-0.5843	-0.9563	-1.4641	-1.5207	-1.5303	-1.5433
	9.7143	-0.1855	-0.4103	-0.5958	-0.9756	-1.4873	-1.5313	-1.5309	-1.5446
	9.9965	-0.1886	-0.417	-0.6041	-0.9942	-1.5052	-1.5401	-1.5312	-1.5456
	10.2779	-0.1933	-0.4267	-0.6162	-1.0146	-1.5203	-1.5459	-1.5312	-1.5463
	10.56	-0.1957	-0.434	-0.6265	-1.034	-1.532	-1.5502	-1.5314	-1.5468
	10.8487	-0.1969	-0.4417	-0.6357	-1.051	-1.5407	-1.5547	-1.5316	-1.5466
	11.1359	-0.1994	-0.4477	-0.646	-1.0675	-1.5467	-1.5587	-1.5314	-1.5465
	11.4223	-0.2013	-0.455	-0.6561	-1.0818	-1.5507	-1.5613	-1.5316	-1.5464
	11.7042	-0.2052	-0.4622	-0.6653	-1.0938	-1.5528	-1.5629	-1.5312	-1.5464
	11.9868	-0.2084	-0.4679	-0.6746	-1.1045	-1.554	-1.5636	-1.5313	-1.5463
	12.2738	-0.2103	-0.4754	-0.6821	-1.1144	-1.5548	-1.5639	-1.531	-1.546
	12.5572	-0.2122	-0.4814	-0.6905	-1.1245	-1.5553	-1.564	-1.5309	-1.5461
	12.8401	-0.215	-0.4868	-0.6976	-1.135	-1.5555	-1.5645	-1.5306	-1.546
	13.1228	-0.2157	-0.4922	-0.7052	-1.1457	-1.5558	-1.5644	-1.5307	-1.5458
	13.4093	-0.2211	-0.4977	-0.7106	-1.1561	-1.5559	-1.5646	-1.5303	-1.5456
	13.6916	-0.2218	-0.503	-0.7177	-1.1665	-1.5557	-1.5643	-1.5304	-1.5456
	13.9735	-0.2243	-0.5082	-0.7237	-1.1762	-1.5555	-1.5642	-1.5302	-1.5454
	14.2545	-0.2281	-0.5139	-0.7299	-1.1854	-1.5551	-1.5639	-1.53	-1.5452
	14.5395	-0.2289	-0.5176	-0.7377	-1.193	-1.5548	-1.5639	-1.5301	-1.545
	14.8451	-0.2297	-0.5223	-0.7444	-1.2003	-1.554	-1.5635	-1.5302	-1.5446
	15.1278	-0.2324	-0.527	-0.7518	-1.2062	-1.5533	-1.5633	-1.5301	-1.5445
	15.413	-0.2341	-0.531	-0.7585	-1.2112	-1.553	-1.5629	-1.5298	-1.544
	15.6964	-0.2355	-0.5356	-0.7659	-1.2155	-1.5529	-1.5622	-1.5298	-1.5441
	15.9813	-0.2368	-0.5405	-0.7727	-1.2189	-1.5526	-1.5618	-1.5292	-1.5441
	16.2648	-0.2362	-0.5438	-0.7787	-1.2215	-1.5524	-1.5617	-1.5291	-1.544
	16.5504	-0.2366	-0.5489	-0.7857	-1.2239	-1.5521	-1.5611	-1.5289	-1.5438
	16.8325	-0.2389	-0.5517	-0.7919	-1.2258	-1.5519	-1.5608	-1.5285	-1.5435
Figure 4E
	concentration of MTX (nM)	kobs
	0	0.0198
	1	0.0406
	2.5	0.0727
	5	0.1166
	10	0.1806
	25	0.1945
	50	0.2258
	100	0.2164
Figure 4F
	GDH assay (mM)	Immunochemistry assay (mM)
	0.1044	0.07
	0.0683	0.05
	3.4784	2.7
	0.1924	0.17
	0.1857	0.16
	0.0727	0.05
	0.0648	0.05
	0.8271	0.51
	13.673	16
	0.4456	0.33
	14.0432	16
	0.0735	0.05
	0.0269	0.01
	1.1232	0.93
	0.118	0.1
Figure 4F inset
	GDH assay (mM)	Immunochemistry assay (mM)
	0.1044	0.07
	0.0683	0.05
	3.4784	2.7
	0.1924	0.17
	0.1857	0.16
	0.0727	0.05
	0.0648	0.05
	0.8271	0.51
	13.673	16
	0.4456	0.33
	14.0432	16
	0.0735	0.05
	0.0269	0.01
	1.1232	0.93
	0.118	0.1

## Sheet: Figure 5B
Figure 5B
no MTX	with MTX
0	2.4

## Sheet: Figure 5D
Figure 5D
Applied potential, E (mV)	Background output, I (µA)	Output toward 20 mM glucose, I (µA)	Output toward 20 mM glucose, 200 nM nanoCLAMP-CaM-BP, I (µA)	Output toward 20 mM glucose, 200 nM nanoCLAMP-CaM-BP and 200 nM MTX, I (µA)
-196.69	-12.576	-13.0538	-13.7864	-13.4197
-196.38	-12.4078	-12.8792	-13.5971	-13.2736
-196.08	-12.2649	-12.7309	-13.4361	-13.1619
-195.77	-12.1556	-12.6174	-13.3131	-13.0331
-195.47	-12.0295	-12.4865	-13.1711	-12.9214
-195.16	-11.9202	-12.3731	-13.048	-12.741
-194.85	-11.7437	-12.1898	-12.8492	-12.595
-194.55	-11.6008	-12.0415	-12.6883	-12.5091
-194.24	-11.5167	-11.9542	-12.5937	-12.3544
-193.94	-11.3654	-11.7971	-12.4233	-12.2685
-193.63	-11.2813	-11.7099	-12.3286	-12.1569
-193.33	-11.172	-11.5964	-12.2056	-12.0538
-193.02	-11.0711	-11.4917	-12.092	-11.9249
-192.72	-10.945	-11.3608	-11.95	-11.8218
-192.41	-10.8441	-11.2561	-11.8364	-11.7273
-192.11	-10.7516	-11.1601	-11.7323	-11.6414
-191.8	-10.6676	-11.0728	-11.6376	-11.5126
-191.5	-10.5415	-10.942	-11.4956	-11.4095
-191.19	-10.4406	-10.8372	-11.382	-11.2892
-190.89	-10.3229	-10.7151	-11.2495	-11.2205
-190.58	-10.2556	-10.6453	-11.1738	-11.1518
-190.28	-10.1884	-10.5754	-11.098	-11.0573
-189.97	-10.0959	-10.4794	-10.9939	-10.9456
-189.67	-9.98661	-10.366	-10.8709	-10.8769
-189.36	-9.91935	-10.2962	-10.7951	-10.8425
-189.06	-9.88573	-10.2613	-10.7573	-10.6879
-188.75	-9.7344	-10.1042	-10.5869	-10.6449
-188.45	-9.69236	-10.0606	-10.5396	-10.5075
-188.14	-9.55785	-9.92095	-10.3881	-10.4301
-187.84	-9.48219	-9.84242	-10.3029	-10.3271
-187.53	-9.3813	-9.7377	-10.1893	-10.0608
-187.23	-9.36449	-9.72025	-9.89585	-9.98345
-186.92	-9.31405	-9.66789	-9.81066	-9.92332
-186.62	-9.21316	-9.56317	-9.7444	-9.82882
-186.31	-9.12068	-9.46719	-9.64027	-9.76869
-186	-9.04502	-9.38865	-9.57401	-9.7515
-185.7	-8.98617	-9.32756	-9.55507	-9.64842
-185.39	-8.8937	-9.23157	-9.44149	-9.5711
-185.09	-8.83484	-9.17048	-9.35629	-9.4852
-184.78	-8.81803	-9.15303	-9.26163	-9.43365
-184.48	-8.71714	-9.04831	-9.20483	-9.33916
-184.17	-8.64148	-8.96977	-9.10071	-9.27903
-183.87	-8.55741	-8.88251	-9.03445	-9.21889
-183.56	-8.50697	-8.83016	-8.96818	-9.13298
-183.26	-8.41449	-8.73416	-8.87352	-9.04708
-182.95	-8.35564	-8.67308	-8.77887	-8.96976
-182.65	-8.29679	-8.61199	-8.69367	-8.9354
-182.34	-8.21272	-8.52473	-8.6558	-8.89245
-182.04	-8.12865	-8.43746	-8.60848	-8.78077
-181.73	-8.05299	-8.35892	-8.48541	-8.71205
-181.43	-8.01936	-8.32402	-8.40969	-8.68628
-181.12	-7.97733	-8.28038	-8.38129	-8.63474
-180.82	-7.86803	-8.16694	-8.3245	-8.54024
-180.51	-7.80078	-8.09713	-8.22037	-8.48611
-180.21	-7.77556	-8.07095	-8.16073	-8.41997
-179.9	-7.72511	-8.0186	-8.08785	-8.36843
-179.6	-7.63264	-7.92261	-8.03105	-8.31688
-179.29	-7.57967	-7.86763	-7.97425	-8.26533
-178.99	-7.51494	-7.80043	-7.91745	-8.19748
-178.68	-7.4645	-7.74808	-7.84268	-8.10213
-178.38	-7.41405	-7.69572	-7.73761	-8.07978
-178.07	-7.36361	-7.64335	-7.71299	-8.02824
-177.76	-7.29719	-7.57441	-7.65619	-7.96209
-177.46	-7.20388	-7.47756	-7.5833	-7.90711
-177.15	-7.18202	-7.45486	-7.52272	-7.82121
-176.85	-7.13158	-7.40251	-7.42806	-7.80403
-176.54	-7.06684	-7.33531	-7.40913	-7.73531
-176.24	-7.01304	-7.27946	-7.33341	-7.66314
-175.93	-6.92897	-7.1922	-7.25389	-7.63909
-175.63	-6.91215	-7.17475	-7.22738	-7.60559
-175.32	-6.8449	-7.10493	-7.19047	-7.50251
-175.02	-6.77428	-7.03164	-7.07688	-7.48274
-174.71	-6.75074	-7.0072	-7.0551	-7.46127
-174.41	-6.71795	-6.97317	-7.03144	-7.38652
-174.1	-6.61707	-6.86845	-6.94908	-7.33584
-173.8	-6.59773	-6.84838	-6.89323	-7.27055
-173.49	-6.57671	-6.82656	-6.82129	-7.20183
-173.19	-6.50357	-6.75065	-6.74556	-7.16489
-172.88	-6.45397	-6.69916	-6.70486	-7.12365
-172.58	-6.39008	-6.63283	-6.65942	-7.0369
-172.27	-6.32282	-6.56303	-6.56382	-7.02745
-171.97	-6.28667	-6.5255	-6.55341	-6.97762
-171.66	-6.24632	-6.48362	-6.4985	-6.89343
-171.36	-6.1614	-6.39548	-6.40573	-6.82041
-171.05	-6.15216	-6.38588	-6.32527	-6.82814
-170.75	-6.1034	-6.33526	-6.33379	-6.78176
-170.44	-6.02101	-6.24975	-6.28268	-6.73365
-170.14	-5.94955	-6.17557	-6.22967	-6.70358
-169.83	-5.95711	-6.18342	-6.19654	-6.65118
-169.53	-5.91172	-6.1363	-6.13879	-6.58331
-169.22	-5.86464	-6.08743	-6.06401	-6.56269
-168.91	-5.83521	-6.05689	-6.04129	-6.49741
-168.61	-5.78393	-6.00366	-5.96935	-6.46562
-168.3	-5.71751	-5.93473	-5.93432	-6.40548
-168	-5.69733	-5.91377	-5.86806	-6.35909
-167.69	-5.63344	-5.84746	-5.81694	-6.30068
-167.39	-5.60233	-5.81517	-5.75257	-6.27147
-167.08	-5.54349	-5.75409	-5.72039	-6.21649
-166.78	-5.49809	-5.70696	-5.65981	-6.19072
-166.47	-5.44092	-5.64762	-5.63141	-6.14949
-166.17	-5.41233	-5.61795	-5.58598	-6.09279
-165.86	-5.35853	-5.5621	-5.5235	-6.08334
-165.56	-5.33331	-5.53592	-5.51309	-6.02063
-165.25	-5.29296	-5.49404	-5.44398	-5.97682
-164.95	-5.23747	-5.43644	-5.39571	-5.927
-164.64	-5.22822	-5.42684	-5.34081	-5.87631
-164.34	-5.16685	-5.36314	-5.28496	-5.866
-164.03	-5.12397	-5.31864	-5.2736	-5.78095
-163.73	-5.07521	-5.26802	-5.17988	-5.75776
-163.42	-5.02561	-5.21654	-5.15432	-5.71051
-163.12	-5.01552	-5.20607	-5.10226	-5.65897
-162.81	-4.93229	-5.11968	-5.04547	-5.67443
-162.51	-4.90959	-5.09611	-5.0625	-5.57907
-162.2	-4.86336	-5.04812	-4.95743	-5.5576
-161.9	-4.81291	-4.99575	-4.93377	-5.51121
-161.59	-4.82805	-5.01146	-4.88265	-5.42874
-161.29	-4.73473	-4.9146	-4.79177	-5.42359
-160.98	-4.71371	-4.89278	-4.7861	-5.40554
-160.68	-4.66831	-4.84567	-4.76621	-5.38064
-160.37	-4.5876	-4.76189	-4.73877	-5.31534
-160.06	-4.58256	-4.75666	-4.66682	-5.25092
-159.76	-4.56491	-4.73832	-4.59583	-5.24319
-159.45	-4.54052	-4.71302	-4.58731	-5.16587
-159.15	-4.47663	-4.6467	-4.50211	-5.13581
-158.84	-4.41358	-4.58125	-4.46899	-5.1066
-158.54	-4.40601	-4.5734	-4.4368	-5.07051
-158.23	-4.33035	-4.49486	-4.39704	-5.04646
-157.93	-4.30092	-4.46431	-4.37054	-4.98117
-157.62	-4.27234	-4.43465	-4.29859	-4.91589
-157.32	-4.23703	-4.398	-4.22666	-4.93307
-157.01	-4.21349	-4.37356	-4.24559	-4.87637
-156.71	-4.1496	-4.30725	-4.18311	-4.81108
-156.4	-4.0857	-4.24092	-4.11117	-4.83857
-156.1	-4.10252	-4.25837	-4.14146	-4.75611
-155.79	-4.04703	-4.20078	-4.05059	-4.67707
-155.49	-3.98314	-4.13446	-3.9635	-4.67105
-155.18	-4.01004	-4.16238	-3.95687	-4.65903
-154.88	-3.92933	-4.07861	-3.94362	-4.59975
-154.57	-3.85199	-3.99832	-3.8783	-4.58429
-154.27	-3.8461	-3.99222	-3.86127	-4.53103
-153.96	-3.83433	-3.98	-3.80258	-4.50268
-153.66	-3.77632	-3.91978	-3.77134	-4.47348
-153.35	-3.76119	-3.90408	-3.73916	-4.40475
-153.05	-3.70907	-3.84998	-3.66343	-4.39186
-152.74	-3.68133	-3.82118	-3.64922	-4.32829
-152.44	-3.65274	-3.79151	-3.57918	-4.31455
-152.13	-3.58549	-3.7217	-3.56404	-4.29394
-151.82	-3.57287	-3.70861	-3.54132	-4.23981
-151.52	-3.51066	-3.64403	-3.48168	-4.17194
-151.21	-3.49721	-3.63007	-3.40689	-4.15906
-150.91	-3.47703	-3.60913	-3.3927	-4.14016
-150.6	-3.42407	-3.55415	-3.37187	-4.10494
-150.3	-3.35765	-3.48522	-3.33306	-4.068
-149.99	-3.34504	-3.47212	-3.29236	-4.04137
-149.69	-3.32655	-3.45292	-3.26301	-4.02076
-149.38	-3.29208	-3.41715	-3.2403	-3.92368
-149.08	-3.25593	-3.37963	-3.13333	-3.93828
-148.77	-3.22987	-3.35257	-3.14942	-3.89877
-148.47	-3.20969	-3.33163	-3.10588	-3.85667
-148.16	-3.11469	-3.23302	-3.05949	-3.7828
-147.86	-3.12898	-3.24785	-2.97809	-3.77421
-147.55	-3.09031	-3.20772	-2.96863	-3.72009
-147.25	-3.04911	-3.16495	-2.90899	-3.69689
-146.94	-2.97681	-3.0899	-2.88343	-3.65823
-146.64	-2.96841	-3.08118	-2.84083	-3.62644
-146.33	-2.91545	-3.02621	-2.8058	-3.59466
-146.03	-2.89275	-3.00264	-2.77078	-3.61614
-145.72	-2.85491	-2.96337	-2.79445	-3.55858
-145.42	-2.82381	-2.93108	-2.73102	-3.50102
-145.11	-2.7927	-2.89879	-2.6676	-3.41168
-144.81	-2.81372	-2.92061	-2.56915	-3.4323
-144.5	-2.75739	-2.86215	-2.59187	-3.34139
-144.2	-2.70106	-2.80368	-2.56915	-3.24445
-143.89	-2.61363	-2.71292	-2.5436	-3.27969
-143.59	-2.63381	-2.73386	-2.48301	-3.19638
-143.28	-2.61363	-2.71292	-2.37226	-3.13336
-142.97	-2.59093	-2.68936	-2.35049	-3.17502
-142.67	-2.53713	-2.63351	-2.39309	-3.09811
-142.36	-2.43876	-2.53141	-2.34291	-2.99344
-142.06	-2.41943	-2.51134	-2.2776	-2.96033
-141.75	-2.45726	-2.55061	-2.26624	-2.96139
-141.45	-2.4127	-2.50436	-2.17632	-2.96673
-141.14	-2.35469	-2.44415	-2.1536	-2.8236
-140.84	-2.3446	-2.43368	-2.14034	-2.78515
-140.53	-2.26474	-2.35077	-2.0684	-2.85351
-140.23	-2.24456	-2.32983	-2.02959	-2.70291
-139.92	-2.23279	-2.31762	-2.05041	-2.6933
-139.62	-2.1689	-2.25129	-1.96239	-2.54269
-139.31	-2.13443	-2.21552	-1.90559	-2.53735
-139.01	-2.15292	-2.23472	-1.90464	-2.52133
-138.7	-2.07474	-2.15356	-1.85447	-2.45831
-138.4	-2.0243	-2.1012	-1.80998	-2.56939
-138.09	-2.02346	-2.10032	-1.79956	-2.32266
-137.79	-1.9789	-2.05408	-1.73804	-2.29062
-137.48	-1.93938	-2.01306	-1.74182	-2.30664
-137.18	-1.93014	-2.00346	-1.70301	-2.26391
-136.87	-1.87549	-1.94675	-1.65946	-2.2276
-136.57	-1.87886	-1.95024	-1.56765	-2.17953
-136.26	-1.84439	-1.91446	-1.57049	-2.15924
-135.96	-1.80571	-1.87431	-1.53546	-2.12612
-135.65	-1.72416	-1.78967	-1.48908	-2.09836
-135.35	-1.72669	-1.79228	-1.47488	-1.99261
-135.04	-1.69558	-1.76	-1.41241	-2.03106
-134.74	-1.65439	-1.71724	-1.43797	-1.94241
-134.43	-1.64178	-1.70415	-1.32437	-1.8826
-134.12	-1.58629	-1.64655	-1.35467	-1.84414
-133.82	-1.60899	-1.67012	-1.26757	-1.77365
-133.51	-1.5081	-1.56539	-1.27894	-1.85055
-133.21	-1.53501	-1.59332	-1.18617	-1.7149
-132.9	-1.45766	-1.51304	-1.20321	-1.60275
-132.6	-1.46775	-1.52351	-1.14736	-1.72985
-132.29	-1.38536	-1.43799	-1.15493	-1.51623
-131.99	-1.40049	-1.4537	-1.06311	-1.52905
-131.68	-1.35089	-1.40222	-1.03849	-1.42224
-131.38	-1.35762	-1.4092	-0.95898	-1.45962
-131.07	-1.27607	-1.32455	-0.96372	-1.52371
-130.77	-1.25421	-1.30186	-0.96466	-1.38592
-130.46	-1.18359	-1.22856	-0.85202	-1.33358
-130.16	-1.18779	-1.23292	-0.85107	-1.2727
-129.85	-1.18864	-1.23379	-0.84066	-1.25134
-129.55	-1.08859	-1.12995	-0.79995	-1.25775
-129.24	-1.08775	-1.12908	-0.80659	-1.21716
-128.94	-1.0785	-1.11948	-0.73654	-1.14026
-128.63	-1.04235	-1.08195	-0.74221	-1.08578
-128.33	-1.04824	-1.08806	-0.6182	-1.01742
-128.02	-0.98603	-1.02349	-0.62389	-1.04626
-127.72	-0.99107	-1.02873	-0.61726	-1.03345
-127.41	-0.88094	-0.9144	-0.61158	-0.94266
-127.11	-0.88598	-0.91964	-0.56141	-0.87109
-126.8	-0.8801	-0.91353	-0.37777	-0.91488
-126.5	-0.87505	-0.90829	-0.46201	-0.81768
-126.19	-0.8305	-0.86205	-0.41468	-0.74399
-125.89	-0.6674	-0.69275	-0.39765	-0.77176
-125.58	-0.74222	-0.77042	-0.3579	-0.72155
-125.27	-0.70019	-0.72678	-0.34085	-0.55706
-124.97	-0.68505	-0.71108	-0.38534	-0.65854
-124.66	-0.64975	-0.67443	-0.32003	-0.61261
-124.36	-0.63461	-0.65873	-0.24524	-0.53143
-124.05	-0.67413	-0.69974	-0.09663	-0.54959
-123.75	-0.61612	-0.63952	-0.10989	-0.47055
-123.44	-0.5497	-0.57059	-0.13639	-0.48336
-123.14	-0.41771	-0.43358	-0.14301	-0.462
-122.83	-0.42948	-0.44579	-0.05403	-0.36053
-122.53	-0.45302	-0.47024	-0.04835	-0.36694
-122.22	-0.45891	-0.47634	-0.07012	-0.3584
-121.92	-0.37988	-0.39431	0.03873	-0.23236
-121.61	-0.37483	-0.38908	0.05388	-0.22168
-121.31	-0.39417	-0.40915	0.09932	-0.17788
-121	-0.29749	-0.30879	0.11446	-0.11166
-120.7	-0.28404	-0.29482	0.06902	-0.12982
-120.39	-0.24368	-0.25294	0.21575	-0.08069
-120.09	-0.23023	-0.23898	0.16842	-0.10632
-119.78	-0.27059	-0.28086	0.19776	0.06244
-119.48	-0.14028	-0.14561	0.28675	0.0571
-119.17	-0.18231	-0.18924	0.32934	0.07312
-118.87	-0.15625	-0.16219	0.34638	0.11478
-118.56	-0.07722	-0.08016	0.40507	0.12333
-118.26	-0.03939	-0.04089	0.41548	0.22159
-117.95	-0.02426	-0.02519	0.44956	0.23013
-117.65	0.02786	0.02892	0.3549	0.19596
-117.34	0.03711	0.03852	0.42779	0.31238
-117.03	0.06738	0.06993	0.58397	0.3957
-116.73	-0.01669	-0.01732	0.55653	0.40851
-116.42	0.04804	0.04986	0.6209	0.46619
-116.12	0.18676	0.19385	0.62752	0.53028
-115.81	0.16238	0.16855	0.63793	0.48221
-115.51	0.21954	0.22788	0.65214	0.55484
-115.2	0.22543	0.23399	0.65498	0.5463
-114.9	0.23468	0.24359	0.75531	0.54523
-114.59	0.24729	0.25669	0.76762	0.60932
-114.29	0.24981	0.25929	0.77519	0.65418
-113.98	0.33892	0.3518	0.84808	0.81867
-113.68	0.34985	0.36315	0.84051	0.69049
-113.37	0.35658	0.37013	0.89919	0.77274
-113.07	0.42131	0.43731	0.91244	0.80906
-112.76	0.41459	0.43034	0.90961	0.85498
-112.46	0.46671	0.48444	1.01563	0.83682
-112.15	0.47848	0.49666	1.01752	0.90518
-111.85	0.47596	0.49404	1.04403	0.91052
-111.54	0.57012	0.59177	1.06296	1.00666
-111.24	0.5718	0.59352	1.11408	0.99811
-110.93	0.59534	0.61796	1.21536	1.10279
-110.63	0.61215	0.63541	1.17182	1.12308
-110.32	0.65755	0.68253	1.17371	1.08463
-110.02	0.74751	0.7759	1.18034	1.14444
-109.71	0.70883	0.73576	1.30434	1.1423
-109.41	0.71052	0.73751	1.35735	1.18503
-109.1	0.7164	0.74362	1.27783	1.30787
-108.8	0.82653	0.85793	1.37439	1.32388
-108.49	0.87361	0.9068	1.15004	1.28223
-108.18	0.80299	0.8335	1.35073	1.31427
-107.88	0.88874	0.92251	1.48893	1.42429
-107.57	0.6895	0.71569	1.35167	1.38263
-107.27	0.86773	0.9007	1.60063	1.47983
-106.96	0.99047	1.0281	1.53058	1.47662
-106.66	0.86857	0.90157	1.57033	1.51294
-106.35	1.08967	1.13107	1.60158	1.54499
-106.05	1.02746	1.06649	1.64323	1.59198
-105.74	1.06277	1.10315	1.65175	1.58878
-105.44	1.09051	1.13194	1.66973	1.66355
-105.13	1.12751	1.17034	1.67162	1.82056
-104.83	1.13507	1.1782	1.72368	1.71588
-104.52	1.15105	1.19477	1.74924	1.7287
-104.22	1.15273	1.19652	1.77196	1.73511
-103.91	1.19896	1.24451	1.81456	1.81308
-103.61	1.22166	1.26808	1.79468	1.84192
-103.3	1.24184	1.28902	1.8174	1.80667
-103	1.27967	1.32828	1.80794	1.93698
-102.69	1.26202	1.30996	1.89218	1.90067
-102.39	1.28219	1.3309	1.88366	1.9231
-102.08	1.27379	1.32218	1.95087	2.03418
-101.78	1.34861	1.39984	1.98022	1.98825
-101.47	1.34104	1.39199	2.03701	2.1004
-101.17	1.40073	1.45395	2.03322	2.10361
-100.86	1.4268	1.481	2.05499	2.12711
-100.56	1.47724	1.53336	2.11842	2.22858
-100.25	1.47388	1.52987	2.0692	2.23606
-99.95	1.49321	1.54994	2.14776	2.22858
-99.64	1.54954	1.6084	2.17616	2.28946
-99.33	1.50582	1.56303	2.21402	2.36743
-99.03	1.5756	1.63546	2.26041	2.33432
-98.72	1.60082	1.66164	2.23485	2.31082
-98.42	1.63445	1.69654	2.28029	2.38452
-98.11	1.67564	1.7393	2.29165	2.42404
-97.81	1.65295	1.71575	2.34277	2.47745
-97.5	1.6933	1.75763	2.33614	2.40161
-97.2	1.70339	1.7681	2.34087	2.50843
-96.89	1.74879	1.81523	2.4147	2.45182
-96.59	1.7429	1.80912	2.43364	2.56824
-96.28	1.7471	1.81348	2.44878	2.56824
-95.98	1.81268	1.88154	2.45919	2.67078
-95.67	1.82949	1.899	2.45541	2.66117
-95.37	1.84294	1.91296	2.5283	2.69641
-95.06	1.85219	1.92256	2.53587	2.67078
-94.76	1.84883	1.91907	2.55575	2.80109
-94.45	1.91356	1.98626	2.60592	2.79361
-94.15	1.92029	1.99325	2.59266	2.8342
-93.84	1.93794	2.01157	2.66934	2.78293
-93.54	1.9825	2.05781	2.69868	2.8844
-93.23	1.97073	2.0456	2.71761	2.87906
-92.93	2.03883	2.11628	2.73182	2.86731
-92.62	2.06489	2.14333	2.74034	2.94849
-92.32	2.0817	2.16078	2.78578	2.97412
-92.01	2.09432	2.17388	2.80755	3.04462
-91.71	2.10188	2.18174	2.83595	3.06598
-91.4	2.14224	2.22362	2.8214	3.01044
-91.09	2.16157	2.24369	2.85	3.10657
-90.79	2.18679	2.26987	2.84774	3.08307
-90.48	2.01245	2.22362	2.8535	3.09589
-90.18	2.10875	2.24369	2.87984	3.12473
-89.87	2.13875	2.26987	2.99402	3.24329
-89.57	2.14437	2.26987	2.99781	3.21765
-89.26	2.17005	2.35975	3.01296	3.26251
-88.96	2.22141	2.4156	3.00917	3.21231
-88.65	2.22462	2.41909	3.06502	3.3736
-88.35	2.23746	2.43306	3.0849	3.29242
-88.04	2.23425	2.42956	3.10668	3.4206
-87.74	2.2816	2.48105	3.11519	3.30738
-87.43	2.29845	2.49937	3.16346	3.43555
-87.13	2.31691	2.51944	3.17199	3.46652
-86.82	2.32413	2.5273	3.1663	3.45584
-86.52	2.36505	2.5718	3.20228	3.53168
-86.21	2.37228	2.57966	3.26665	3.52954
-85.91	2.36746	2.57442	3.24677	3.4943
-85.6	2.39796	2.60758	3.31398	3.57974
-85.3	2.45253	2.66692	3.30073	3.61927
-84.99	2.43567	2.6486	3.31208	3.59683
-84.69	2.49265	2.71056	3.35185	3.66947
-84.38	2.48142	2.69833	3.32912	3.66413
-84.08	2.49105	2.70881	3.36036	3.63636
-83.77	2.52475	2.74546	3.4039	3.72821
-83.47	2.50549	2.72452	3.45408	3.81793
-83.16	2.53197	2.75331	3.44555	3.85959
-82.86	2.56889	2.79345	3.45312	3.77735
-82.55	2.61142	2.83971	3.50614	3.79978
-82.24	2.6042	2.83185	3.52317	3.95038
-81.94	2.61062	2.83883	3.56199	3.95038
-81.63	2.65556	2.8877	3.59039	3.85105
-81.33	2.67	2.90341	3.56009	3.97815
-81.02	2.7029	2.93919	3.63204	3.92581
-80.72	2.72698	2.96536	3.64434	4.0401
-80.41	2.7013	2.93744	3.66611	3.98456
-80.11	2.76229	3.00376	3.6576	4.03156
-79.8	2.77272	3.01511	3.69072	4.05399
-79.5	2.79118	3.03518	3.70682	4.06146
-79.19	2.78396	3.02732	3.72765	4.05612
-78.89	2.81204	3.05786	3.72291	4.05399
-78.58	2.82568	3.07271	3.75604	4.10633
-78.28	2.84334	3.0919	3.7674	4.10419
-77.97	2.83933	3.08754	3.78255	4.15439
-77.67	2.86741	3.11808	3.82704	4.21741
-77.36	2.87704	3.12855	3.84691	4.29004
-77.06	2.88988	3.14251	3.8791	4.33383
-76.75	2.9276	3.18353	3.88099	4.2815
-76.45	2.94445	3.20185	3.88762	4.29111
-76.14	2.97174	3.23152	3.93874	4.34024
-75.84	2.97334	3.23326	3.92075	4.43744
-75.53	2.97896	3.23937	3.95577	4.305
-75.23	3.0223	3.2865	3.99175	4.36588
-74.92	3.00705	3.26992	4.00594	4.46521
-74.62	3.03674	3.30221	4.01068	4.50366
-74.31	3.06723	3.33536	4.03907	4.52503
-74.01	3.07927	3.34846	4.03624	4.47589
-73.7	3.08328	3.35282	4.04949	4.55493
-73.39	3.10736	3.379	4.05706	4.55707
-73.09	3.10495	3.37638	4.129	4.65747
-72.78	3.11619	3.3886	4.14131	4.60834
-72.48	3.12261	3.39558	4.17538	4.59232
-72.17	3.1836	3.4619	4.16213	4.66175
-71.87	3.19403	3.47325	4.18485	4.71195
-71.56	3.22292	3.50466	4.20378	4.65106
-71.26	3.21168	3.49244	4.24922	4.67243
-70.95	3.23094	3.51338	4.23218	4.76642
-70.65	3.24699	3.53084	4.24638	4.7771
-70.34	3.28551	3.57273	4.27289	4.81876
-70.04	3.27107	3.55702	4.29645	4.87964
-69.73	3.2831	3.57011	4.33157	4.86576
-69.43	3.30557	3.59454	4.31956	4.91275
-69.12	3.32556	3.61627	4.34776	4.94266
-68.82	3.35533	3.64865	4.33252	4.96189
-68.51	3.34514	3.63756	4.39027	4.92023
-68.21	3.36905	3.66357	4.37909	4.98966
-67.9	3.35613	3.64952	4.40844	5.00034
-67.6	3.40508	3.70275	4.40039	5.08045
-67.29	3.39561	3.69245	4.44233	5.05374
-66.99	3.42049	3.7195	4.47357	5.10608
-66.68	3.41367	3.71209	4.47829	5.08365
-66.38	3.44922	3.75075	4.5014	5.0452
-66.07	3.4757	3.77954	4.56936	5.15308
-65.77	3.47971	3.7839	4.55024	5.24707
-65.46	3.4993	3.8052	4.55043	5.2193
-65.16	3.55691	3.86785	4.57286	5.30368
-64.85	3.5407	3.85023	4.58877	5.21396
-64.54	3.54086	3.8504	4.62219	5.32398
-64.24	3.55988	3.87108	4.62824	5.29621
-63.93	3.57337	3.88575	4.60288	5.29834
-63.63	3.60169	3.91655	4.64405	5.26096
-63.32	3.60683	3.92213	4.67188	5.33573
-63.02	3.58532	3.89875	4.68958	5.3667
-62.71	3.62023	3.93671	4.72129	5.44574
-62.41	3.64382	3.96236	4.70993	5.49167
-62.1	3.65883	3.97868	4.75158	5.42438
-61.8	3.68571	4.00791	4.76398	5.43827
-61.49	3.67608	3.99744	4.80866	5.49167
-61.19	3.71139	4.03583	4.83734	5.44467
-60.88	3.72191	4.04726	4.80015	5.52852
-60.58	3.75978	4.08846	4.86054	5.61237
-60.27	3.7841	4.1149	4.87625	5.63266
-59.97	3.75256	4.08061	4.90635	5.62732
-59.66	3.80376	4.13627	4.89726	5.68767
-59.36	3.81708	4.15076	4.88988	5.68158
-59.05	3.8426	4.17851	4.93901	5.71918
-58.75	3.8349	4.17014	4.96324	5.69034
-58.44	3.82864	4.16333	4.96457	5.76404
-58.14	3.87029	4.20862	4.96296	5.7666
-57.83	3.89083	4.23096	4.99524	5.7854
-57.53	3.89195	4.23219	4.96873	5.88794
-57.22	3.89059	4.2307	5.03613	5.79608
-56.92	3.91795	4.26045	5.06017	5.88153
-56.61	3.89549	4.23602	5.04702	5.87406
-56.3	3.95262	4.29816	5.07645	5.94882
-56	3.97301	4.32032	5.09576	5.9531
-55.69	3.96185	4.30819	5.11309	6.04389
-55.39	3.98681	4.33533	5.11943	5.99582
-55.08	4.00318	4.35313	5.13268	6.04816
-54.78	4.01787	4.3691	5.12615	5.99796
-54.47	4.02324	4.37495	5.1661	6.0065
-54.17	4.03448	4.38717	5.18134	6.07807
-53.86	4.02894	4.38115	5.17471	6.16138
-53.56	4.0628	4.41797	5.22366	6.15497
-53.25	4.07572	4.43202	5.23388	6.22333
-52.95	4.07011	4.42591	5.2494	6.21906
-52.64	4.1116	4.47103	5.26597	6.20624
-52.34	4.12026	4.48045	5.24297	6.33869
-52.03	4.13342	4.49476	5.2654	6.30557
-51.73	4.14747	4.51003	5.27487	6.35044
-51.42	4.12797	4.48882	5.3114	6.40064
-51.12	4.14699	4.50951	5.31803	6.38462
-50.81	4.15501	4.51824	5.36545	6.43802
-50.51	4.18599	4.55192	5.36668	6.41025
-50.2	4.1916	4.55803	5.40104	6.45832
-49.9	4.23181	4.60175	5.36583	6.52454
-49.59	4.23285	4.60288	5.38268	6.5224
-49.29	4.26198	4.63456	5.38335	6.59824
-48.98	4.23213	4.6021	5.38874	6.56513
-48.68	4.24641	4.61763	5.42556	6.58649
-48.37	4.24698	4.61824	5.41278	6.64524
-48.07	4.25155	4.62322	5.4657	6.7136
-47.76	4.28277	4.65716	5.48577	6.7638
-47.45	4.27193	4.64538	5.47469	6.78409
-47.15	4.31679	4.69416	5.49637	6.70078
-46.84	4.33381	4.71266	5.4994	6.8375
-46.54	4.32442	4.70245	5.50659	6.82361
-46.23	4.34279	4.72243	5.55903	6.78516
-45.93	4.34536	4.72523	5.54682	6.91761
-45.62	4.35146	4.73185	5.55657	6.90692
-45.32	4.39592	4.78021	5.55988	6.95392
-45.01	4.38557	4.76894	5.60532	7.08744
-44.71	4.39383	4.77793	5.60637	6.96353
-44.4	4.39664	4.78099	5.62217	7.04578
-44.1	4.43516	4.82287	5.6181	7.13443
-43.79	4.43604	4.82383	5.62861	7.11627
-43.49	4.44944	4.83841	5.67395	7.2327
-43.18	4.44599	4.83466	5.64602	7.19531
-42.88	4.4549	4.84434	5.67158	7.24445
-42.57	4.49334	4.88614	5.69383	7.36728
-42.27	4.46967	4.8604	5.68001	7.40039
-41.96	4.49133	4.88396	5.69705	7.38117
-41.66	4.51019	4.90447	5.74532	7.54886
-41.35	4.49848	4.89173	5.66439	7.46021
-41.05	4.51292	4.90743	5.68427	7.457
-40.74	4.55385	4.95194	5.72213	7.59799
-40.44	4.48524	4.87732	5.74391	7.70694
-40.13	4.50209	4.89566	5.76568	7.63645
-39.83	4.53419	4.93056	5.72592	7.68024
-39.52	4.55264	4.95063	5.74201	7.70801
-39.22	4.5711	4.9707	5.76	7.75287
-38.91	4.5374	4.93405	5.78745	7.81375
-38.6	4.55104	4.94888	5.80922	7.88104
-38.3	4.56629	4.96546	5.81111	7.89173
-37.99	4.58956	4.99077	5.79029	7.88318
-37.69	4.60802	5.01084	5.80354	8.02951
-37.38	4.60962	5.01259	5.85088	8.06049
-37.08	4.59197	4.99339	5.8575	8.09894
-36.77	4.6032	5.00561	5.87264	8.09574
-36.47	4.64333	5.04924	5.9124	8.18546
-36.16	4.64894	5.05534	5.91429	8.16837
-35.86	4.66178	5.06931	5.90956	8.29334
-35.55	4.69549	5.10596	5.91334	8.37558
-35.25	4.69709	5.10771	5.93133	8.31684
-34.94	4.69308	5.10334	5.92755	8.39694
-34.64	4.69629	5.10683	5.93985	8.51551
-34.33	4.71154	5.12341	5.94837	8.4888
-34.03	4.70833	5.11992	5.98245	8.48773
-33.72	4.71876	5.13126	5.98055	8.57639
-33.42	4.72598	5.13912	5.97771	8.63086
-33.11	4.75487	5.17054	6.00801	8.70883
-32.81	4.75327	5.16879	5.98718	8.76544
-32.5	4.75086	5.16618	6.04871	8.84555
-32.2	4.77654	5.1941	6.03829	8.84662
-31.89	4.75888	5.1749	6.03167	8.9278
-31.59	4.81105	5.23162	6.04493	8.99723
-31.28	4.80222	5.22202	6.08658	9.04422
-30.98	4.7966	5.21591	6.06481	9.12326
-30.67	4.80784	5.22813	6.09036	9.16706
-30.36	4.84315	5.26653	6.09983	9.26319
-30.06	4.82469	5.24645	6.11118	9.21939
-29.75	4.84636	5.27002	6.13012	9.27173
-29.45	4.85438	5.27875	6.1481	9.37961
-29.14	4.86401	5.28922	6.12633	9.53556
-28.84	4.88006	5.30667	6.15663	9.50992
-28.53	4.89531	5.32325	6.18029	9.65412
-28.23	4.87685	5.30318	6.18975	9.67014
-27.92	4.90253	5.3311	6.19828	9.6883
-27.62	4.92259	5.35292	6.2333	9.80365
-27.31	4.93062	5.36165	6.21058	9.89017
-27.01	4.93784	5.3695	6.21626	9.95319
-26.7	4.96753	5.40178	6.24561	10.0023
-26.4	4.94827	5.38084	6.23614	10.0568
-26.09	4.95309	5.38608	6.2598	10.1241
-25.79	4.97797	5.41313	6.29104	10.1743
-25.48	4.96994	5.4044	6.27589	10.2918
-25.18	4.99	5.42622	6.29388	10.3911
-24.87	5.01648	5.45502	6.29199	10.5001
-24.57	5.00364	5.44106	6.32701	10.5033
-24.26	5.01889	5.45764	6.32512	10.5855
-23.96	5.01729	5.45589	6.38002	10.7767
-23.65	5.04698	5.48818	6.35351	10.7831
-23.35	5.04537	5.48643	6.36582	10.8718
-23.04	5.09192	5.53705	6.42356	10.9487
-22.74	5.06945	5.51261	6.36298	10.9999
-22.43	5.07988	5.52395	6.34026	11.0897
-22.13	5.12883	5.57719	6.4018	11.1965
-21.82	5.07747	5.52133	6.41694	11.3011
-21.51	5.05821	5.50039	6.44061	11.3973
-21.21	5.11038	5.55712	6.41694	11.4283
-20.9	5.12322	5.57108	6.45102	11.518
-20.6	5.14328	5.59289	6.44818	11.5853
-20.29	5.12322	5.57108	6.45386	11.6771
-19.99	5.15211	5.60249	6.50119	11.8042
-19.68	5.1497	5.59987	6.48415	11.9239
-19.38	5.15451	5.60511	6.48036	12.005
-19.07	5.19464	5.64875	6.49172	12.2197
-18.77	5.18019	5.63304	6.50687	12.2315
-18.46	5.17698	5.62955	6.5116	12.3597
-18.16	5.18661	5.64002	6.51254	12.3928
-17.85	5.19945	5.65398	6.51822	12.4942
-17.55	5.20347	5.65834	6.56745	12.585
-17.24	5.20427	5.65922	6.57029	12.7794
-16.94	5.20908	5.66445	6.56934	12.8681
-16.63	5.25081	5.70983	6.60532	12.9557
-16.33	5.25322	5.71245	6.6091	13.0251
-16.02	5.25242	5.71158	6.58922	13.2024
-15.72	5.28291	5.74474	6.5949	13.2921
-15.41	5.28612	5.74823	6.60058	13.4406
-15.11	5.26927	5.7299	6.58449	13.5036
-14.8	5.27408	5.73514	6.61099	13.6339
-14.5	5.2789	5.74037	6.66306	13.7557
-14.19	5.26526	5.72554	6.64601	13.7909
-13.89	5.28773	5.74997	6.66873	14.0099
-13.58	5.33186	5.79797	6.64601	14.0964
-13.28	5.31742	5.78225	6.68672	14.2
-12.97	5.33668	5.80321	6.664	14.3325
-12.66	5.31742	5.78225	6.68483	14.4831
-12.36	5.35193	5.81978	6.71702	14.6091
-12.05	5.33267	5.79884	6.72553	14.6945
-11.75	5.35032	5.81804	6.69997	14.811
-11.44	5.37761	5.84771	6.70944	14.9968
-11.14	5.38483	5.85556	6.71606	15.1667
-10.83	5.36316	5.832	6.74257	15.2735
-10.53	5.37119	5.84073	6.74068	15.392
-10.22	5.3768	5.84683	6.73311	15.485
-9.92	5.39927	5.87126	6.76718	15.5683
-9.61	5.39767	5.86952	6.7757	15.8043
-9.31	5.39125	5.86254	6.74636	15.8972
-9	5.42014	5.89396	6.8041	16.0457
-8.7	5.42736	5.90181	6.79369	16.1654
-8.39	5.40248	5.87475	6.78706	16.3544
-8.09	5.45143	5.92799	6.79463	16.4217
-7.78	5.44261	5.91839	6.81451	16.5808
-7.48	5.43699	5.91228	6.84575	16.6791
-7.17	5.44341	5.91926	6.82682	16.8853
-6.87	5.46026	5.93759	6.82587	17.0957
-6.56	5.48674	5.96638	6.84385	17.2185
-6.26	5.47069	5.94893	6.86278	17.2815
-5.95	5.46989	5.94806	6.87888	17.4332
-5.65	5.48514	5.96464	6.91296	17.6255
-5.34	5.50119	5.9821	6.9158	17.7718
-5.04	5.51483	5.99693	6.90823	17.947
-4.73	5.54372	6.02834	6.91201	18.0399
-4.43	5.54613	6.03096	6.92054	18.3026
-4.12	5.53971	6.02398	6.88267	18.4255
-3.81	5.54292	6.02747	6.93379	18.5334
-3.51	5.55014	6.03532	6.93663	18.6541
-3.2	5.51804	6.00042	6.91201	18.8506
-2.9	5.56138	6.04754	6.96975	19.0642
-2.59	5.56378	6.05016	6.98016	19.2426
-2.29	5.54292	6.02747	6.97544	19.2992
-1.98	5.59187	6.08071	6.96597	19.4381
-1.68	5.6007	6.0903	6.97544	19.6858
-1.37	5.59669	6.08594	7.00194	19.8279
-1.07	5.58866	6.07722	7.00478	19.9657
-0.76294	5.59669	6.08594	6.98869	20.1473
-0.45776	5.61916	6.11037	7.01993	20.2958
-0.15259	5.62156	6.11299	7.00668	20.4143
0.15259	5.60792	6.09816	7.06158	20.5938
0.45776	5.6344	6.12695	7.03886	20.7454
0.76294	5.62317	6.11474	7.03886	20.9163
1.07	5.66971	6.16535	7.07293	21.0979
1.37	5.65045	6.1444	7.0701	21.2474
1.68	5.65045	6.1444	7.07388	21.4183
1.98	5.67934	6.17582	7.09282	21.5358
2.29	5.67693	6.17321	7.09282	21.8135
2.59	5.68014	6.1767	7.09092	21.9951
2.9	5.69619	6.19415	7.12405	22.1874
3.2	5.69619	6.19415	7.11648	22.3369
3.51	5.69459	6.1924	7.125	22.4971
3.81	5.72268	6.22294	7.13635	22.6787
4.12	5.71626	6.21596	7.12122	22.8283
4.43	5.72348	6.22381	7.0947	22.9351
4.73	5.73311	6.23428	7.15529	23.1914
5.04	5.72027	6.22032	7.18368	23.3089
5.34	5.6978	6.19589	7.16475	23.5012
5.65	5.74916	6.25175	7.16002	23.5759
5.95	5.77323	6.27792	7.2064	23.8536
6.26	5.75718	6.26047	7.19126	23.9925
6.56	5.75317	6.25611	7.19031	24.1634
6.87	5.79249	6.29886	7.18842	24.3557
7.17	5.77965	6.2849	7.2083	24.4732
7.48	5.77885	6.28403	7.1941	24.644
7.78	5.77725	6.28228	7.23291	24.8897
8.09	5.7941	6.30061	7.22723	24.9858
8.39	5.78206	6.28752	7.26415	25.1461
8.7	5.81496	6.32329	7.25185	25.2849
9	5.81015	6.31806	7.2348	25.4451
9.31	5.84145	6.3521	7.28687	25.6481
9.61	5.83101	6.34075	7.27929	25.8083
9.92	5.81657	6.32504	7.3058	25.9792
10.22	5.8607	6.37304	7.26888	26.1501
10.53	5.85428	6.36606	7.3058	26.2676
10.83	5.87675	6.39049	7.28024	26.4492
11.14	5.84546	6.35646	7.33041	26.588
11.44	5.87675	6.39049	7.32662	26.791
11.75	5.85509	6.36693	7.30769	26.9619
12.05	5.89762	6.41318	7.35312	27.1328
12.36	5.89441	6.40969	7.34271	27.1755
12.66	5.87836	6.39224	7.3323	27.4532
12.97	5.91688	6.43413	7.3342	27.6134
13.28	5.90805	6.42452	7.36827	27.7629
13.58	5.89922	6.41492	7.36922	27.9018
13.89	5.90083	6.41667	7.3872	28.0834
14.19	5.92972	6.44809	7.40992	28.2009
14.5	5.93052	6.44896	7.41466	28.4252
14.8	5.94577	6.46554	7.41182	28.564
15.11	5.96503	6.48648	7.43264	28.6922
15.41	5.96904	6.49084	7.42129	28.8097
15.72	5.96663	6.48823	7.42034	29.0126
16.02	5.98429	6.50742	7.4175	29.1301
16.33	5.97466	6.49695	7.44873	29.269
16.63	5.97386	6.49608	7.44022	29.4506
16.94	5.97145	6.49346	7.44211	29.6108
17.24	5.99793	6.52226	7.47429	29.739
17.55	5.99071	6.5144	7.47713	29.9098
17.85	5.99231	6.51615	7.4866	30.1021
18.16	6.0196	6.54582	7.50269	30.1876
18.46	6.02201	6.54844	7.48092	30.3905
18.77	6.03003	6.55717	7.51784	30.5187
19.07	6.04367	6.572	7.50743	30.6148
19.38	6.02522	6.55193	7.50174	30.7857
19.68	6.05651	6.58596	7.53582	30.9246
19.99	6.04769	6.57636	7.52068	31.0314
20.29	6.04287	6.57113	7.53867	31.2023
20.6	6.07176	6.60254	7.55002	31.3838
20.9	6.05892	6.58858	7.55286	31.5227
21.21	6.07417	6.60516	7.54151	31.6509
21.51	6.0838	6.61563	7.56895	31.7791
21.82	6.0862	6.61825	7.59925	31.8859
22.13	6.07657	6.60777	7.58883	32.014
22.43	6.09985	6.63309	7.6106	32.1315
22.74	6.12553	6.66101	7.60587	32.2597
23.04	6.1167	6.65141	7.60209	32.484
23.35	6.13516	6.67148	7.61439	32.5588
23.65	6.13114	6.66712	7.62291	32.7724
23.96	6.12793	6.66363	7.62196	32.8258
24.26	6.13837	6.67497	7.63995	32.9433
24.57	6.14559	6.68282	7.65131	33.0928
24.87	6.14479	6.68195	7.65225	33.1462
25.18	6.16003	6.69853	7.67498	33.3065
25.48	6.16966	6.70901	7.64184	33.4667
25.79	6.17047	6.70988	7.67402	33.5949
26.09	6.18973	6.73082	7.65793	33.6269
26.4	6.16164	6.70027	7.68823	33.7978
26.7	6.18892	6.72995	7.66834	33.9687
27.01	6.17528	6.71512	7.71189	34.0648
27.31	6.20096	6.74304	7.72514	34.1075
27.62	6.18411	6.72472	7.71095	34.225
27.92	6.22102	6.76485	7.73366	34.3639
28.23	6.23226	6.77707	7.75638	34.4814
28.53	6.22022	6.76398	7.71	34.5668
28.84	6.23948	6.78492	7.7507	34.6523
29.14	6.25874	6.80587	7.75354	34.7698
29.45	6.21942	6.76311	7.79046	34.8873
29.75	6.25393	6.80064	7.78384	35.0154
30.06	6.25633	6.80325	7.77437	35.1223
30.36	6.28763	6.83728	7.75638	35.2504
30.67	6.28201	6.83118	7.79709	35.3038
30.98	6.27399	6.82245	7.80277	35.4641
31.28	6.25874	6.80587	7.81886	35.5495
31.59	6.29325	6.84339	7.79898	35.6243
31.89	6.29806	6.84863	7.80466	35.6777
32.2	6.3117	6.86346	7.82927	35.8272
32.5	6.29485	6.84514	7.87282	35.8913
32.81	6.29967	6.85037	7.8482	36.0622
33.11	6.32053	6.87306	7.85483	36.1476
33.42	6.35745	6.91321	7.87754	36.1904
33.72	6.33658	6.89052	7.83589	36.2331
34.03	6.3422	6.89663	7.83495	36.3079
34.33	6.36146	6.91757	7.89269	36.4681
34.64	6.32615	6.87917	7.88512	36.5215
34.94	6.32535	6.87829	7.89837	36.6176
35.25	6.3743	6.93153	7.89648	36.7137
35.55	6.36788	6.92455	7.88323	36.8312
35.86	6.37911	6.93676	7.91541	36.938
36.16	6.37751	6.93502	7.92393	36.9274
36.47	6.36627	6.9228	7.91635	37.109
36.77	6.39356	6.95247	7.95328	37.0876
37.08	6.40078	6.96032	7.96369	37.2158
37.38	6.39436	6.95334	7.99682	37.2051
37.69	6.42566	6.98738	7.9599	37.3332
37.99	6.43449	6.99698	8.00345	37.3119
38.3	6.46257	7.02752	7.95422	37.4401
38.6	6.43128	6.99349	8.0006	37.5255
38.91	6.46819	7.03363	7.96274	37.6537
39.22	6.42646	6.98825	8.00439	37.7925
39.52	6.46578	7.03101	8.02332	37.8246
39.83	6.43368	6.99611	7.99398	37.7285
40.13	6.46899	7.0345	8.01291	37.9528
40.44	6.48504	7.05195	8.00723	37.9421
40.74	6.46016	7.0249	8.04226	38.0596
41.05	6.47622	7.04235	8.03752	38.1557
41.35	6.4714	7.03712	8.0735	38.1984
41.66	6.50109	7.0694	8.08296	38.2625
41.96	6.49708	7.06504	8.04698	38.348
42.27	6.52757	7.09821	8.07254	38.4334
42.57	6.5356	7.10693	8.08959	38.4441
42.88	6.5051	7.07377	8.10946	38.4868
43.18	6.52677	7.09733	8.07822	38.5829
43.49	6.54122	7.11304	8.10473	38.6577
43.79	6.55807	7.13136	8.10662	38.6577
44.1	6.53159	7.10257	8.13786	38.7432
44.4	6.55406	7.127	8.1265	38.7325
44.71	6.55566	7.12875	8.09716	38.7752
45.01	6.58214	7.15754	8.14543	38.8713
45.32	6.57251	7.14707	8.15395	38.9141
45.62	6.54764	7.12002	8.15395	38.9354
45.93	6.58856	7.16452	8.17194	39.0102
46.23	6.59579	7.17238	8.20602	39.0956
46.54	6.59579	7.17238	8.20129	39.1491
46.84	6.61103	7.18896	8.20034	39.1704
47.15	6.63992	7.22037	8.21927	39.2238
47.45	6.63591	7.21601	8.16152	39.2879
47.76	6.63511	7.21514	8.22211	39.2772
48.07	6.65116	7.23259	8.2259	39.3627
48.37	6.60221	7.17936	8.24578	39.384
48.68	6.65357	7.23521	8.25524	39.4588
48.98	6.65677	7.2387	8.23537	39.5229
49.29	6.67363	7.25703	8.25903	39.5763
49.59	6.68165	7.26575	8.28175	39.5549
49.9	6.6648	7.24742	8.27796	39.6724
50.2	6.68486	7.26925	8.29216	39.6511
50.51	6.70412	7.29019	8.28175	39.7258
50.81	6.70091	7.2867	8.26281	39.6938
51.12	6.71295	7.29978	8.29311	39.8326
51.42	6.70412	7.29019	8.31677	39.854
51.73	6.68807	7.27274	8.31866	39.886
52.03	6.71375	7.30066	8.29784	39.854
52.34	6.73381	7.32247	8.35558	39.886
52.64	6.73542	7.32422	8.35463	39.9501
52.95	6.71777	7.30502	8.37167	40.0035
53.25	6.76672	7.35825	8.35369	40.057
53.56	6.76591	7.35738	8.35842	40.0676
53.86	6.78036	7.37309	8.40007	40.121
54.17	6.76511	7.35651	8.38966	40.1103
54.47	6.76912	7.36087	8.41711	40.1958
54.78	6.80444	7.39926	8.42658	40.2278
55.08	6.79561	7.38967	8.40669	40.2919
55.39	6.81888	7.41497	8.43321	40.2919
55.69	6.8269	7.42371	8.41143	40.2706
56	6.81005	7.40537	8.44172	40.2706
56.3	6.83252	7.42981	8.44267	40.3453
56.61	6.81406	7.40974	8.47201	40.3881
56.92	6.83974	7.43766	8.46917	40.4094
57.22	6.84055	7.43854	8.47107	40.4094
57.53	6.86542	7.46559	8.50893	40.3881
57.83	6.86302	7.46297	8.49283	40.5269
58.14	6.86462	7.46472	8.50135	40.5056
58.44	6.89672	7.49962	8.51839	40.5376
58.75	6.88308	7.48478	8.50988	40.591
59.05	6.8903	7.49264	8.51366	40.559
59.36	6.90475	7.50834	8.50514	40.5376
59.66	6.89752	7.50049	8.55531	40.5376
59.97	6.90073	7.50398	8.52881	40.559
60.27	6.89351	7.49613	8.561	40.6337
60.58	6.93604	7.54238	8.45147	40.6765
60.88	6.91357	7.51795	8.46568	40.6871
61.19	6.94086	7.54762	8.67298	40.7299
61.49	6.92722	7.53278	8.65783	40.7512
61.8	6.93925	7.54587	8.66257	40.7405
62.1	7.115	7.66835	8.6957	40.7512
62.41	7.10216	7.72302	8.71179	40.8046
62.71	7.10617	7.66596	8.6957	40.7726
63.02	7.13426	7.65988	8.7364	40.8367
63.32	7.1479	7.6257	8.7364	40.8687
63.63	7.13426	7.61086	8.7364	40.8901
63.93	7.16876	7.64838	8.74209	40.826
64.24	7.16876	7.64838	8.76385	40.9221
64.54	7.16876	7.64838	8.78374	40.8901
64.85	7.17358	7.65363	8.75344	40.9541
65.16	7.19204	7.6737	8.78278	40.9862
65.46	7.20889	7.69202	8.79605	40.9328
65.77	7.18321	7.6641	8.81308	40.9862
66.07	7.20809	7.69115	8.81876	41.0182
66.38	7.21932	7.70336	8.82727	40.9755
66.68	7.23377	7.71907	8.82917	41.0182
66.99	7.23858	7.7243	8.83201	41.0182
67.29	7.2458	7.73216	8.85757	40.9862
67.6	7.24741	7.73391	8.82349	41.0716
67.9	7.24982	7.73652	8.84905	41.1037
68.21	7.27148	7.76009	8.85663	41.0823
68.51	7.2426	7.72868	8.86136	41.0396
68.82	7.26426	7.75224	8.90016	41.1357
69.12	7.27068	7.75922	8.88786	41.1251
69.43	7.27469	7.76358	8.90206	41.1037
69.73	7.3076	7.79935	8.91437	41.1144
70.04	7.29716	7.78801	8.91153	41.1464
70.34	7.3092	7.8011	8.94371	41.1678
70.65	7.31963	7.81244	8.96074	41.2105
70.95	7.31723	7.80982	8.96074	41.1998
71.26	7.34451	7.8395	8.9598	41.1037
71.56	7.35895	7.85521	8.9333	41.1891
71.87	7.35895	7.85521	8.99104	41.1464
72.17	7.35815	7.85433	9.00051	41.2319
72.48	7.33568	7.8299	9.00145	41.1998
72.78	7.38464	7.88313	8.99672	41.2105
73.09	7.39266	7.89185	9.03459	41.296
73.39	7.39346	7.89273	9.02701	41.2853
73.7	7.38945	7.88836	9.01282	41.2105
74.01	7.42155	7.92327	9.04784	41.1357
74.31	7.41513	7.91628	9.05731	41.2532
74.62	7.40309	7.9032	9.08096	41.2746
74.92	7.43278	7.93549	9.09043	41.3173
75.23	7.44081	7.94422	9.08665	41.2853
75.53	7.46087	7.96603	9.098	41.3173
75.84	7.4689	7.97475	9.07907	41.3173
76.14	7.46569	7.97126	9.10558	41.3066
76.45	7.47532	7.98174	9.13492	41.36
76.75	7.45927	7.96428	9.13303	41.3814
77.06	7.48174	7.98872	9.11789	41.3066
77.36	7.50661	8.01576	9.14533	41.3387
77.67	7.50501	8.01403	9.12924	41.3173
77.97	7.49217	8.00006	9.17184	41.3066
78.28	7.51544	8.02537	9.1974	41.3494
78.58	7.5018	8.01053	9.19645	41.3707
78.89	7.53791	8.0498	9.20213	41.3707
79.19	7.55958	8.07336	9.20213	41.3066
79.5	7.55878	8.07249	9.20592	41.3707
79.8	7.56359	8.07773	9.20307	41.4028
80.11	7.56359	8.07773	9.21728	41.3387
80.41	7.5668	8.08122	9.20971	41.36
80.72	7.56439	8.0786	9.23242	41.3707
81.02	7.57643	8.09169	9.24473	41.3921
81.33	7.57001	8.08471	9.24378	41.3494
81.63	7.58927	8.10565	9.24852	41.4348
81.94	7.5997	8.117	9.26934	41.3494
82.24	7.5989	8.11613	9.29395	41.36
82.55	7.60291	8.12049	9.25987	41.36
82.86	7.62057	8.13969	9.26934	41.36
83.16	7.64143	8.16237	9.31478	41.4562
83.47	7.61254	8.13096	9.31951	41.4241
83.77	7.62057	8.13969	9.32045	41.4028
84.08	7.65909	8.18157	9.31951	41.36
84.38	7.6631	8.18594	9.32898	41.2746
84.69	7.6639	8.1868	9.35927	41.4028
84.99	7.6631	8.18594	9.34223	41.4669
85.3	7.67113	8.19467	9.35548	41.3494
85.6	7.6968	8.22259	9.37347	41.4028
85.91	7.68236	8.20688	9.39334	41.4241
86.21	7.69359	8.2191	9.41133	41.4455
86.52	7.70884	8.23568	9.41796	41.3814
86.82	7.72569	8.254	9.37253	41.36
87.13	7.74094	8.27058	9.43026	41.4775
87.43	7.74656	8.27669	9.43784	41.4562
87.74	7.70804	8.2348	9.43878	41.4134
88.04	7.75699	8.28803	9.45961	41.4134
88.35	7.76341	8.29502	9.4757	41.3494
88.65	7.76421	8.29589	9.49179	41.3921
88.96	7.78187	8.31509	9.48706	41.4669
89.26	7.79551	8.32992	9.5041	41.4882
89.57	7.80915	8.34475	9.51262	41.4562
89.87	7.80514	8.34039	9.52871	41.3921
90.18	7.81958	8.3561	9.53818	41.4669
90.48	7.82681	8.36396	9.54291	41.4882
90.79	7.84045	8.37879	9.54859	41.4028
91.09	7.84847	8.38752	9.52681	41.4562
91.4	7.85249	8.39188	9.54575	41.4882
91.71	7.8573	8.39712	9.56468	41.4455
92.01	7.83884	8.37704	9.5874	41.4562
92.32	7.8549	8.3945	9.5893	41.3921
92.62	7.87094	8.41195	9.60917	41.4775
92.93	7.8902	8.43289	9.63	41.3921
93.23	7.89181	8.43464	9.63757	41.4348
93.54	7.90866	8.45296	9.60633	41.4562
93.84	7.92632	8.47216	9.61864	41.4562
94.15	7.93274	8.47915	9.64041	41.3707
94.45	7.90625	8.45034	9.66218	41.4028
94.76	7.91669	8.46169	9.66975	41.4348
95.06	7.93514	8.48176	9.6423	41.4348
95.37	7.9536	8.50183	9.67259	41.3921
95.67	7.96002	8.50881	9.7114	41.3921
95.98	7.93675	8.48351	9.69815	41.3387
96.28	7.96243	8.51143	9.70005	41.4455
96.59	7.99533	8.54722	9.72181	41.3921
96.89	7.9841	8.53499	9.70668	41.3814
97.2	7.9857	8.53674	9.73696	41.328
97.5	8.00416	8.5568	9.78619	41.3814
97.81	7.99132	8.54284	9.75589	41.328
98.11	8.017	8.57077	9.75305	41.3707
98.42	8.05873	8.61615	9.77483	41.4028
98.72	8.03305	8.58823	9.79092	41.4562
99.03	8.03064	8.58561	9.77861	41.3707
99.33	8.0491	8.60568	9.81079	41.4134
99.64	8.06274	8.62051	9.80891	41.4348
99.95	8.05231	8.60917	9.77861	41.3387
100.25	8.07959	8.63883	9.82405	41.4562
100.56	8.07799	8.6371	9.83068	41.3814
100.86	8.05231	8.60917	9.84582	41.4028
101.17	8.09083	8.65105	9.85056	41.3921
101.47	8.09645	8.65717	9.85624	41.3173
101.78	8.10928	8.67113	9.9064	41.36
102.08	8.1133	8.67549	9.90924	41.36
102.39	8.11811	8.68073	9.90262	41.3494
102.69	8.16064	8.72697	9.89221	41.296
103	8.16305	8.72959	9.93101	41.3921
103.3	8.15743	8.72348	9.91208	41.296
103.61	8.14861	8.71388	9.94616	41.3387
103.91	8.18151	8.74967	9.92155	41.4028
104.22	8.16546	8.73222	9.96604	41.2746
104.52	8.19435	8.76363	9.97929	41.328
104.83	8.17348	8.74093	9.99822	41.3707
105.13	8.2112	8.78195	9.97929	41.3387
105.44	8.22243	8.79417	9.99444	41.3707
105.74	8.23849	8.81162	10.0314	41.2746
106.05	8.22243	8.79417	10.037	41.296
106.35	8.23527	8.80813	10.0124	41.3707
106.66	8.26657	8.84217	10.0304	41.3707
106.96	8.27139	8.8474	10.0474	41.2853
107.27	8.25052	8.82471	10.0474	41.2853
107.57	8.26577	8.84129	10.0531	41.3707
107.88	8.28021	8.857	10.0673	41.3173
108.18	8.28021	8.857	10.0919	41.3494
108.49	8.28503	8.86224	10.1023	41.2853
108.8	8.29707	8.87532	10.1402	41.3173
109.1	8.31793	8.89801	10.108	41.3494
109.41	8.32676	8.90761	10.1194	41.2532
109.71	8.35886	8.94252	10.1345	41.3066
110.02	8.33157	8.91284	10.1459	41.296
110.32	8.3412	8.92331	10.1866	41.2532
110.63	8.35404	8.93728	10.1402	41.3173
110.93	8.36367	8.94775	10.1686	41.2532
111.24	8.39818	8.98527	10.1961	41.3387
111.54	8.35886	8.94252	10.1762	41.328
111.85	8.38293	8.9687	10.1998	41.296
112.15	8.4062	8.994	10.1904	41.2426
112.46	8.38935	8.97568	10.2311	41.2746
112.76	8.40942	8.99749	10.2434	41.2853
113.07	8.40139	8.98876	10.2557	41.2426
113.37	8.4359	9.02629	10.2708	41.2746
113.68	8.44633	9.03764	10.2557	41.2426
113.98	8.45676	9.04898	10.2633	41.2212
114.29	8.4696	9.06294	10.2538	41.2532
114.59	8.45676	9.04898	10.3078	41.2746
114.9	8.46318	9.05596	10.3068	41.328
115.2	8.45516	9.04724	10.3286	41.2105
115.51	8.5009	9.09697	10.3352	41.1998
115.81	8.5001	9.0961	10.321	41.2212
116.12	8.51855	9.11618	10.3371	41.2212
116.42	8.52417	9.12228	10.3428	41.2639
116.73	8.51214	9.1092	10.3627	41.1785
117.03	8.52578	9.12403	10.3608	41.1144
117.34	8.53059	9.12926	10.3882	41.2212
117.65	8.54744	9.14759	10.3958	41.1891
117.95	8.54584	9.14584	10.3892	41.1998
118.26	8.56911	9.17115	10.4554	41.1891
118.56	8.57553	9.17813	10.4119	41.1998
118.87	8.56991	9.17202	10.4469	41.1357
119.17	8.62609	9.23311	10.4517	41.1785
119.48	8.58917	9.19297	10.4469	41.2105
119.78	8.61887	9.22525	10.4876	41.061
120.09	8.62288	9.22962	10.5122	41.1998
120.39	8.61887	9.22525	10.517	41.2212
120.7	8.65337	9.26277	10.5283	41.1678
121	8.67424	9.28546	10.5245	41.1891
121.31	8.67825	9.28983	10.5387	41.2105
121.61	8.68788	9.3003	10.5775	41.1464
121.92	8.68467	9.2968	10.5605	41.1678
122.22	8.69671	9.3099	10.5473	41.1891
122.53	8.72961	9.34568	10.587	41.1144
122.83	8.71516	9.32997	10.5974	41.1464
123.14	8.70393	9.31775	10.5993	41.1891
123.44	8.73763	9.3544	10.6258	41.1464
123.75	8.74646	9.364	10.6202	41.0823
124.05	8.74807	9.36575	10.6325	41.1678
124.36	8.77054	9.39019	10.623	41.1998
124.66	8.76572	9.38495	10.6192	41.1357
124.97	8.77616	9.39629	10.6751	41.1571
125.27	8.76813	9.38757	10.6466	41.061
125.58	8.76492	9.38408	10.6949	41.1678
125.89	8.81226	9.43556	10.676	41.1144
126.19	8.78819	9.40938	10.6826	41.061
126.5	8.82912	9.45388	10.6826	41.1144
126.8	8.81307	9.43643	10.6978	41.0716
127.11	8.81869	9.44254	10.7101	41.0716
127.41	8.81869	9.44254	10.7262	41.1144
127.72	8.83153	9.45651	10.711	41.093
128.02	8.84196	9.46785	10.7318	41.061
128.33	8.8556	9.48269	10.747	41.1037
128.63	8.84276	9.46873	10.7252	41.1251
128.94	8.86042	9.48792	10.7385	41.0823
129.24	8.87326	9.50188	10.7479	41.061
129.55	8.8548	9.48181	10.7593	41.061
129.85	8.86603	9.49403	10.7441	41.0716
130.16	8.87406	9.50275	10.7962	41.0503
130.46	8.88369	9.51323	10.7773	41.1037
130.77	8.87085	9.49926	10.7962	41.1464
131.07	8.91498	9.54725	10.8142	41.1037
131.38	8.89893	9.5298	10.836	41.0823
131.68	8.91498	9.54725	10.799	41.0716
131.99	8.93023	9.56384	10.8701	41.0823
132.29	8.94869	9.58391	10.8085	41.0396
132.6	8.91739	9.54987	10.8634	41.0716
132.9	8.97758	9.61532	10.8653	41.061
133.21	8.92542	9.5586	10.8369	41.1357
133.51	8.97196	9.60922	10.853	41.0289
133.82	8.97357	9.61096	10.8701	41.0823
134.12	8.94949	9.58478	10.8748	41.0396
134.43	8.96313	9.59962	10.8928	41.0076
134.74	8.97758	9.61532	10.9098	41.0289
135.04	8.98159	9.61969	10.8899	41.0503
135.35	8.99684	9.63626	10.9429	41.093
135.65	9.01128	9.65198	10.9335	41.0076
135.96	8.99443	9.63365	10.9022	41.0716
136.26	9.03937	9.68252	10.9231	40.9649
136.57	9.03134	9.67379	10.9335	41.1037
136.87	9.00486	9.645	10.9505	41.0076
137.18	9.02252	9.6642	10.9638	41.0289
137.48	9.03134	9.67379	10.9761	40.9435
137.79	9.04579	9.6895	10.9997	41.0396
138.09	9.05703	9.70172	10.9685	41.0182
138.4	9.06746	9.71306	10.9496	40.9862
138.7	9.08752	9.73488	10.995	41.0503
139.01	9.06104	9.70608	11.0177	40.9862
139.31	9.04499	9.68863	11.0111	40.9541
139.62	9.08351	9.73051	11.0243	41.0182
139.92	9.10277	9.75146	10.9988	40.9328
140.23	9.09715	9.74535	11.0158	41.061
140.53	9.10838	9.75757	11.0007	41.0182
140.84	9.08672	9.734	11.0442	40.9969
141.14	9.10116	9.74972	11.0622	40.9435
141.45	9.08832	9.73575	11.0262	41.0182
141.75	9.12524	9.77589	11.065	40.9328
142.06	9.14048	9.79247	11.0717	41.0076
142.36	9.10999	9.75931	11.0783	41.0182
142.67	9.14289	9.79509	11.0793	40.9541
142.97	9.14851	9.8012	11.0821	41.0289
143.28	9.15413	9.8073	11.0679	40.9969
143.59	9.15493	9.80818	11.1152	41.0289
143.89	9.15734	9.81079	11.0925	40.9541
144.2	9.1453	9.79771	11.1294	41.0396
144.5	9.18542	9.84134	11.1455	40.9541
144.81	9.16616	9.82039	11.1483	40.9541
145.11	9.19746	9.85443	11.1124	40.9862
145.42	9.2111	9.86926	11.1408	40.9969
145.72	9.21351	9.87188	11.1389	40.9649
146.03	9.18302	9.83873	11.155	41.0716
146.33	9.20709	9.8649	11.1682	41.0289
146.64	9.20549	9.86316	11.1711	40.9862
146.94	9.21913	9.87799	11.1663	40.9328
147.25	9.23036	9.89021	11.1777	40.9221
147.55	9.23277	9.89282	11.1966	41.0396
147.86	9.22876	9.88846	11.1692	41.0289
148.16	9.23839	9.89893	11.1777	40.9435
148.47	9.25444	9.91638	11.1957	40.8901
148.77	9.23117	9.89108	11.2156	40.8687
149.08	9.23839	9.89893	11.2023	40.8901
149.38	9.25364	9.91551	11.226	40.9649
149.69	9.27049	9.93384	11.2496	40.9328
149.99	9.25925	9.92162	11.2553	40.9862
150.3	9.27932	9.94344	11.2714	40.9435
150.6	9.29938	9.96525	11.2743	40.9649
150.91	9.30419	9.97049	11.2847	40.9755
151.21	9.31783	9.98532	11.2847	40.9649
151.52	9.32024	9.98794	11.2903	40.9541
151.82	9.32907	9.99754	11.2799	40.9328
152.13	9.32907	9.99754	11.3026	40.8794
152.44	9.33389	10.0028	11.3064	40.9435
152.74	9.32506	9.99318	11.3131	40.858
153.05	9.34432	10.0141	11.3187	40.9541
153.35	9.34753	10.0176	11.3452	40.9541
153.66	9.35315	10.0237	11.3197	40.9115
153.96	9.35796	10.029	11.349	40.9649
154.27	9.38043	10.0534	11.3585	40.8687
154.57	9.35876	10.0298	11.3329	40.9008
154.88	9.38364	10.0569	11.3859	40.9862
155.18	9.39166	10.0656	11.3926	40.8046
155.49	9.37	10.042	11.3736	40.858
155.79	9.41494	10.0909	11.3859	40.8901
156.1	9.42055	10.097	11.3841	40.8794
156.4	9.4045	10.0796	11.3907	40.8794
156.71	9.41494	10.0909	11.402	40.9221
157.01	9.41333	10.0892	11.3897	40.858
157.32	9.41895	10.0953	11.4068	40.8901
157.62	9.42858	10.1058	11.4314	40.8367
157.93	9.41815	10.0944	11.439	40.9008
158.23	9.43259	10.1101	11.438	40.9221
158.54	9.45346	10.1328	11.4522	40.9541
158.84	9.45988	10.1398	11.4257	40.9221
159.15	9.45907	10.1389	11.456	40.8794
159.45	9.47111	10.152	11.4768	40.8153
159.76	9.44864	10.1276	11.4778	40.9221
160.06	9.47432	10.1555	11.509	40.8474
160.37	9.49197	10.1747	11.4636	40.8794
160.68	9.49278	10.1756	11.5014	40.8794
160.98	9.51926	10.2044	11.4967	40.9328
161.29	9.48074	10.1625	11.4976	40.8687
161.59	9.51284	10.1974	11.5005	40.8794
161.9	9.50883	10.193	11.5024	40.9115
162.2	9.50963	10.1939	11.4929	40.8687
162.51	9.51204	10.1965	11.545	40.826
162.81	9.51364	10.1982	11.5327	40.8794
163.12	9.50562	10.1895	11.5279	40.9435
163.42	9.54976	10.2375	11.5497	40.858
163.73	9.53932	10.2262	11.527	40.9115
164.03	9.53531	10.2218	11.5365	40.8794
164.34	9.55377	10.2419	11.5658	40.9969
164.64	9.53451	10.2209	11.5573	40.8367
164.95	9.54253	10.2297	11.5488	40.9008
165.25	9.56741	10.2567	11.6037	40.7619
165.56	9.56019	10.2489	11.5876	40.9435
165.86	9.55297	10.241	11.5885	40.8794
166.17	9.59951	10.2916	11.5895	40.9115
166.47	9.58587	10.2768	11.6434	40.8687
166.78	9.58667	10.2777	11.6207	40.858
167.08	9.58747	10.2785	11.6415	40.8367
167.39	9.63321	10.3283	11.6302	40.8153
167.69	9.61395	10.3073	11.6198	40.858
168	9.63161	10.3265	11.6595	40.9008
168.3	9.62198	10.3161	11.6595	40.8794
168.61	9.61315	10.3065	11.6595	40.826
168.91	9.64686	10.3431	11.6633	40.9221
169.22	9.64686	10.3431	11.6576	40.8901
169.53	9.64686	10.3431	11.7012	40.8367
169.83	9.65007	10.3466	11.687	40.8687
170.14	9.64525	10.3414	11.669	40.9008
170.44	9.68217	10.3815	11.6633	40.8474
170.75	9.67013	10.3684	11.7144	40.8687
171.05	9.65488	10.3518	11.7002	40.8367
171.36	9.65007	10.3466	11.721	40.8687
171.66	9.6934	10.3937	11.7296	40.858
171.97	9.68136	10.3806	11.7494	40.8367
172.27	9.69902	10.3998	11.7315	40.8153
172.58	9.70624	10.4077	11.7703	40.8367
172.88	9.72309	10.426	11.7381	40.794
173.19	9.70785	10.4094	11.7513	40.9435
173.49	9.74075	10.4452	11.7561	40.7833
173.8	9.71346	10.4155	11.7712	40.8794
174.1	9.7247	10.4277	11.7646	40.8901
174.41	9.72871	10.4321	11.7949	40.9008
174.71	9.74155	10.4461	11.8053	40.9008
175.02	9.73593	10.44	11.7864	40.8794
175.32	9.76161	10.4679	11.7996	40.9221
175.63	9.77044	10.4775	11.7901	40.8687
175.93	9.75439	10.46	11.7996	40.8367
176.24	9.76562	10.4723	11.8129	40.826
176.54	9.7576	10.4635	11.8204	40.9008
176.85	9.76562	10.4723	11.8261	40.8687
177.15	9.77686	10.4845	11.8526	40.8474
177.46	9.78328	10.4915	11.8337	40.8901
177.76	9.78809	10.4967	11.8356	40.9221
178.07	9.81056	10.5211	11.8649	40.7833
178.38	9.79452	10.5037	11.8687	40.794
178.68	9.79612	10.5054	11.8611	40.7833
178.99	9.821	10.5325	11.8905	40.8901
179.29	9.82421	10.536	11.881	40.794
179.6	9.81779	10.529	11.8924	40.7833
179.9	9.84266	10.556	11.9009	40.826
180.21	9.83464	10.5473	11.8981	40.858
180.51	9.84427	10.5578	11.9132	40.9328
180.82	9.85149	10.5656	11.9227	40.9115
181.12	9.84909	10.563	11.9104	40.8474
181.43	9.86192	10.577	11.9397	40.794
181.73	9.86995	10.5857	11.9463	40.9115
182.04	9.85952	10.5744	11.9501	40.8687
182.34	9.88439	10.6014	11.9681	40.8153
182.65	9.89001	10.6075	11.9435	40.8474
182.95	9.89322	10.611	11.9709	40.794
183.26	9.90847	10.6276	11.9728	40.7726
183.56	9.8876	10.6049	11.9719	40.8687
183.87	9.91088	10.6302	11.9785	40.8367
184.17	9.91248	10.6319	11.9795	40.8367
184.48	9.91168	10.6311	12.005	40.8474
184.78	9.91729	10.6372	12.0211	40.7619
185.09	9.9181	10.6381	12.0031	40.826
185.39	9.93976	10.6616	12.0258	40.9328
185.7	9.95341	10.6765	12.0268	40.9541
186	9.93816	10.6599	12.0003	40.826
186.31	9.95742	10.6808	12.0325	40.794
186.62	9.95822	10.6817	12.0192	40.8901
186.92	9.93575	10.6573	12.0495	40.8687
187.23	9.96304	10.6869	12.0665	40.8901
187.53	9.9518	10.6747	12.0637	40.9008
187.84	9.97748	10.7026	12.0665	40.8901
188.14	9.99193	10.7183	12.0675	40.8367
188.45	9.98952	10.7157	12.076	40.9221
188.75	9.99193	10.7183	12.0845	40.8794
189.06	9.99273	10.7192	12.0874	40.8901
189.36	9.99995	10.7271	12.1167	40.8474
189.67	10.0072	10.7349	12.1054	40.8901
189.97	10.0096	10.7376	12.1319	40.8901
190.28	10.0345	10.7646	12.095	40.8367
190.58	10.0248	10.7541	12.1082	40.8367
190.89	10.0473	10.7786	12.1451	40.8474
191.19	10.016	10.7445	12.1489	40.9115
191.5	10.0272	10.7568	12.1565	40.9221
191.8	10.0585	10.7908	12.1565	40.8794
192.11	10.0617	10.7943	12.1423	40.9328
192.41	10.0682	10.8012	12.1707	40.8794
192.72	10.0682	10.8012	12.1754	40.9328
193.02	10.0561	10.7882	12.201	40.8153
193.33	10.0802	10.8143	12.1906	40.8153
193.63	10.0842	10.8187	12.1678	40.8474
193.94	10.1059	10.8423	12.2057	40.8901
194.24	10.097	10.8327	12.2237	40.9008
194.55	10.0778	10.8117	12.1508	40.826
194.85	10.1099	10.8466	12.1735	40.8046
195.16	10.1251	10.8632	12.2038	40.8046
195.47	10.0633	10.796	12.2303	40.8474
195.77	10.0826	10.817	12.2171	40.8901
196.08	10.1083	10.8449	12.2303	40.8367
196.38	10.1308	10.8693	12.2284	40.8153
196.69	10.1195	10.8571	12.2388	40.858
196.99	10.1308	10.8693	12.2587	40.8474
197.3	10.1291	10.8676	12.2795	40.8474
197.6	10.138	10.8772	12.2615	40.858
197.91	10.1548	10.8955	12.2615	40.8367
198.21	10.1725	10.9147	12.2653	40.7299
198.52	10.1572	10.8981	12.3127	40.858
198.82	10.1572	10.8981	12.2805	40.9435
199.13	10.1605	10.9016	12.2985	40.858
199.43	10.2006	10.9452	12.3316	40.9008
199.74	10.1733	10.9156	12.3221	40.8474
200.04	10.1885	10.9322	12.325	40.858
200.35	10.2166	10.9627	12.3184	40.826
200.65	10.2086	10.954	12.342	40.8046
200.96	10.211	10.9566	12.3553	40.9008
201.26	10.2054	10.9505	12.3685	40.9115
201.57	10.2255	10.9723	12.3477	40.8367
201.87	10.2367	10.9845	12.3515	40.9541
202.18	10.2479	10.9967	12.3581	40.8367
202.48	10.2303	10.9775	12.4007	40.858
202.79	10.2335	10.981	12.3865	40.8901
203.09	10.2391	10.9871	12.4064	40.8153
203.4	10.2752	11.0264	12.3988	40.8474
203.7	10.2632	11.0133	12.4064	40.8794
204.01	10.28	11.0316	12.4092	40.8046
204.32	10.2736	11.0246	12.3969	40.8794
204.62	10.28	11.0316	12.4225	40.8687
204.93	10.2824	11.0343	12.4319	40.8794
205.23	10.272	11.0229	12.4291	40.8153
205.54	10.2937	11.0465	12.4149	40.8687
205.84	10.3017	11.0552	12.4442	40.9115
206.15	10.2993	11.0526	12.413	40.8901
206.45	10.2873	11.0395	12.4745	40.9541
206.76	10.3121	11.0665	12.4547	40.8474
207.06	10.2856	11.0377	12.4556	40.8046
207.37	10.3378	11.0945	12.4698	40.9221
207.67	10.3209	11.0761	12.4849	40.9115
207.98	10.3217	11.077	12.502	40.9008
208.28	10.3338	11.0901	12.4878	40.8367
208.59	10.3466	11.1041	12.5228	40.9328
208.89	10.3611	11.1198	12.4802	40.9969
209.2	10.349	11.1067	12.5105	40.9541
209.5	10.3787	11.139	12.5332	40.9115
209.81	10.3426	11.0997	12.519	40.8687
210.11	10.3683	11.1276	12.5133	40.8794
210.42	10.3876	11.1486	12.5512	40.9755
210.72	10.3755	11.1355	12.5607	40.9328
211.03	10.3707	11.1302	12.5512	40.9328
211.33	10.4028	11.1651	12.537	40.8901
211.64	10.4108	11.1739	12.5541	40.9328
211.94	10.4028	11.1651	12.572	40.9435
212.25	10.3908	11.152	12.5465	40.8901
212.55	10.4052	11.1677	12.5966	40.858
212.86	10.4205	11.1843	12.5881	40.858
213.17	10.3988	11.1608	12.6004	40.9649
213.47	10.4413	11.207	12.6023	40.8794
213.78	10.4341	11.1992	12.6203	40.8687
214.08	10.4445	11.2105	12.6137	40.9328
214.39	10.4461	11.2123	12.626	40.9649
214.69	10.4614	11.2288	12.6364	40.8901
215	10.4558	11.2227	12.6383	40.9862
215.3	10.4662	11.2341	12.6364	40.9435
215.61	10.475	11.2437	12.6591	40.9649
215.91	10.4766	11.2454	12.6525	40.9435
216.22	10.475	11.2437	12.6667	40.9008
216.52	10.4943	11.2646	12.6705	40.9649
216.83	10.4887	11.2585	12.679	40.9115
217.13	10.5007	11.2716	12.6781	40.8687
217.44	10.5039	11.2751	12.7036	40.9862
217.74	10.5111	11.2829	12.7131	40.9969
218.05	10.5103	11.2821	12.7169	40.9755
218.35	10.532	11.3056	12.732	40.9328
218.66	10.54	11.3144	12.7046	40.9328
218.96	10.5432	11.3178	12.7235	40.9435
219.27	10.5561	11.3318	12.733	41.0076
219.57	10.5328	11.3065	12.7358	40.9755
219.88	10.5489	11.324	12.7774	40.9862
220.18	10.5569	11.3327	12.7708	40.9328
220.49	10.5593	11.3353	12.7689	40.9328
220.79	10.5946	11.3737	12.7689	40.9221
221.1	10.589	11.3676	12.7718	40.8901
221.4	10.5874	11.3658	12.7869	40.9221
221.71	10.5874	11.3658	12.7983	41.0076
222.02	10.5898	11.3685	12.7879	40.9969
222.32	10.6026	11.3824	12.8153	40.9328
222.63	10.6122	11.3929	12.7954	40.9969
222.93	10.6034	11.3833	12.821	40.9541
223.24	10.6267	11.4086	12.8058	41.0182
223.54	10.6098	11.3903	12.8333	41.0182
223.85	10.6315	11.4138	12.8399	40.9755
224.15	10.6187	11.3999	12.8503	40.9649
224.46	10.6419	11.4252	12.8418	40.9008
224.76	10.6476	11.4313	12.8655	40.9649
225.07	10.6564	11.4409	12.8466	41.0076
225.37	10.6492	11.433	12.8835	40.9221
225.68	10.6692	11.4549	12.857	40.9541
225.98	10.6532	11.4374	12.9033	41.0396
226.29	10.6845	11.4714	12.8863	40.9541
226.59	10.662	11.447	12.91	40.9755
226.9	10.7013	11.4898	12.8958	41.0396
227.2	10.6869	11.4741	12.8986	40.9649
227.51	10.707	11.4959	12.9299	40.9649
227.81	10.6949	11.4828	12.9384	41.0076
228.12	10.6973	11.4854	12.9308	41.0076
228.42	10.7238	11.5142	12.945	41.0182
228.73	10.731	11.5221	12.9668	40.9969
229.03	10.7246	11.5151	12.9677	40.9755
229.34	10.7366	11.5282	12.9639	40.9755
229.64	10.7551	11.5482	12.9838	41.0076
229.95	10.7559	11.5491	12.9545	41.0396
230.26	10.7527	11.5456	12.9866	40.9541
230.56	10.7695	11.5639	12.9658	41.0182
230.87	10.7447	11.5369	12.9942	41.0716
231.17	10.772	11.5666	12.9952	40.9969
231.48	10.7543	11.5473	13.0075	41.0503
231.78	10.7784	11.5735	12.9866	41.0823
232.09	10.7792	11.5744	13.0198	41.1037
232.39	10.7896	11.5858	13.0255	41.1144
232.7	10.772	11.5666	13.033	41.0716
233	10.8	11.5971	13.0311	41.1251
233.31	10.8049	11.6023	13.051	41.0716
233.61	10.8113	11.6093	13.0766	40.9969
233.92	10.8097	11.6076	13.0709	40.9435
234.22	10.8265	11.6259	13.0605	41.0396
234.53	10.8482	11.6494	13.069	41.0396
234.83	10.8434	11.6442	13.0889	41.0396
235.14	10.8345	11.6346	13.0889	41.0396
235.44	10.8418	11.6425	13.1106	41.093
235.75	10.8586	11.6608	13.0965	41.0823
236.05	10.8586	11.6608	13.1258	41.0289
236.36	10.8771	11.6809	13.1315	41.1037
236.66	10.865	11.6678	13.1069	41.0396
236.97	10.8899	11.6948	13.1088	41.061
237.27	10.8947	11.7001	13.1362	41.1144
237.58	10.8739	11.6774	13.1523	41.1357
237.88	10.8755	11.6791	13.158	41.1357
238.19	10.8987	11.7044	13.1608	41.1251
238.49	10.9124	11.7193	13.1504	41.1144
238.8	10.9172	11.7245	13.1883	41.1357
239.11	10.9196	11.7271	13.1845	41.093
239.41	10.9108	11.7175	13.1788	41.1251
239.72	10.9429	11.7524	13.1779	41.1571
240.02	10.9397	11.7489	13.2129	41.1357
240.33	10.9349	11.7437	13.2186	41.0716
240.63	10.934	11.7428	13.2081	41.061
240.94	10.9637	11.7751	13.2526	41.1037
241.24	10.9686	11.7804	13.2195	41.1037
241.55	10.9597	11.7707	13.246	41.1464
241.85	10.9975	11.8118	13.2328	41.1464
242.16	10.9694	11.7812	13.2744	41.1357
242.46	10.9918	11.8057	13.264	41.1144
242.77	10.9806	11.7934	13.2488	41.2319
243.07	11.0159	11.8318	13.2934	41.1785
243.38	11.0071	11.8222	13.2716	41.2105
243.68	10.9942	11.8083	13.2934	41.1464
243.99	11.032	11.8493	13.2943	41.1464
244.29	11.0135	11.8292	13.3113	41.093
244.6	11.032	11.8493	13.3473	41.2212
244.9	11.0328	11.8502	13.3019	41.2319
245.21	11.0472	11.8659	13.3303	41.2426
245.51	11.0777	11.899	13.3435	41.2639
245.82	11.0392	11.8572	13.3407	41.2105
246.12	11.0633	11.8833	13.3729	41.2319
246.43	11.0745	11.8955	13.3445	41.2746
246.73	11.0721	11.8929	13.3766	41.2426
247.04	11.0994	11.9226	13.3691	41.1785
247.35	11.0753	11.8964	13.3804	41.2639
247.65	11.1026	11.9261	13.388	41.2639
247.96	11.0962	11.9191	13.4259	41.296
248.26	11.1058	11.9296	13.405	41.2532
248.57	11.1122	11.9366	13.4249	41.2746
248.87	11.1443	11.9715	13.4353	41.3173
249.18	11.1266	11.9523	13.4268	41.296
249.48	11.1435	11.9706	13.442	41.2746
249.79	11.1523	11.9802	13.4315	41.2746
250.09	11.1451	11.9723	13.4382	41.2212
250.4	11.1579	11.9863	13.4476	41.2853
250.7	11.1491	11.9767	13.4741	41.1998
251.01	11.1547	11.9828	13.4609	41.2212
251.31	11.1628	11.9915	13.4779	41.3066
251.62	11.1852	12.016	13.4978	41.328
251.92	11.174	12.0038	13.4647	41.3173
252.23	11.1884	12.0195	13.4893	41.36
252.53	11.2053	12.0378	13.512	41.3173
252.84	11.1772	12.0072	13.5073	41.3066
253.14	11.1981	12.0299	13.5224	41.3494
253.45	11.2173	12.0509	13.5224	41.3387
253.75	11.2133	12.0465	13.565	41.4134
254.06	11.2262	12.0605	13.5527	41.36
254.36	11.2262	12.0605	13.5461	41.4241
254.67	11.2623	12.0997	13.5925	41.3494
254.97	11.2518	12.0884	13.5906	41.3921
255.28	11.2462	12.0823	13.5698	41.4669
255.58	11.2855	12.125	13.6086	41.328
255.89	11.2839	12.1233	13.618	41.3707
256.2	11.2663	12.1041	13.6114	41.4562
256.5	11.2992	12.1399	13.5953	41.3814
256.81	11.3072	12.1486	13.6199	41.4134
257.11	11.3016	12.1425	13.6	41.4562
257.42	11.288	12.1277	13.6114	41.3814
257.72	11.3088	12.1503	13.6549	41.4455
258.03	11.292	12.132	13.6417	41.4562
258.33	11.3016	12.1425	13.6701	41.4562
258.64	11.3385	12.1826	13.6767	41.4455
258.94	11.3273	12.1704	13.6531	41.3342
259.25	11.3514	12.1966	13.6692	41.3614
259.55	11.357	12.2027	13.6957	41.3837
259.86	11.3369	12.1809	13.7174	41.3788
260.16	11.3506	12.1957	13.7127	41.3895
260.47	11.373	12.2202	13.7231	41.4041
260.77	11.3915	12.2402	13.7373	41.4099
261.08	11.3875	12.2359	13.743	41.4293
261.38	11.3963	12.2455	13.7619	41.4157
261.69	11.4083	12.2586	13.7487	41.4672
261.99	11.4131	12.2638	13.7988	41.4458
262.3	11.4292	12.2812	13.778	41.4225
262.6	11.4179	12.269	13.7553	41.4643
262.91	11.4605	12.3153	13.796	41.4633
263.21	11.4428	12.2961	13.795	41.4779
263.52	11.4236	12.2751	13.8092	41.4895
263.82	11.4581	12.3127	13.8206	41.475
264.13	11.4573	12.3118	13.8064	41.5157
264.43	11.4693	12.3249	13.8462	41.5089
264.74	11.4789	12.3354	13.8395	41.5254
265.05	11.4669	12.3223	13.8556	41.5507
265.35	11.5006	12.3589	13.8802	41.5478
265.66	11.495	12.3528	13.8774	41.5546
265.96	11.5086	12.3676	13.884	41.5614
266.27	11.5295	12.3903	13.8907	41.5769
266.57	11.5271	12.3877	13.9058	41.5915
266.88	11.5327	12.3938	13.92	41.6041
267.18	11.5383	12.3999	13.9323	41.6002
267.49	11.5512	12.4139	13.9285	41.609
267.79	11.5632	12.427	13.937	41.6119
268.1	11.5736	12.4383	13.9399	41.6245
268.4	11.5704	12.4348	13.9522	41.641
268.71	11.5777	12.4427	13.9683	41.6342
269.01	11.5801	12.4453	13.9617	41.6235
269.32	11.5905	12.4566	13.9512	41.6352
269.62	11.6041	12.4715	13.9626	41.6682
269.93	11.5985	12.4654	13.9948	41.6672
270.23	11.5897	12.4558	13.9938	41.6925
270.54	11.5993	12.4663	14.0184	41.6857
270.84	11.6266	12.4959	14.0118	41.708
271.15	11.6258	12.4951	14.0336	41.7323
271.45	11.6467	12.5177	14.0572	41.7177
271.76	11.641	12.5116	14.0431	41.7536
272.06	11.6595	12.5317	14.0781	41.7546
272.37	11.6796	12.5535	14.079	41.7352
272.67	11.6675	12.5404	14.0601	41.7284
272.98	11.6972	12.5727	14.0535	41.7663
273.28	11.698	12.5736	14.0904	41.7818
273.59	11.682	12.5561	14.1055	41.8022
273.9	11.6764	12.55	14.1254	41.7876
274.2	11.7076	12.5841	14.1112	41.8235
274.51	11.7205	12.598	14.1462	41.8061
274.81	11.7373	12.6163	14.1292	41.8206
275.12	11.7253	12.6032	14.1434	41.8371
275.42	11.755	12.6355	14.1595	41.8692
275.73	11.7406	12.6198	14.1907	41.8653
276.03	11.7526	12.6329	14.1869	41.8226
276.34	11.7662	12.6478	14.1453	41.8643
276.64	11.7927	12.6766	14.186	41.8614
276.95	11.7895	12.6731	14.1832	41.877
277.25	11.7542	12.6347	14.1983	41.8954
277.56	11.7887	12.6722	14.2163	41.9168
277.86	11.7863	12.6696	14.2371	41.9197
278.17	11.7991	12.6835	14.24	41.9488
278.47	11.8144	12.7001	14.2683	41.943
278.78	11.832	12.7193	14.2627	41.9566
279.08	11.8345	12.7219	14.2759	41.9459
279.39	11.8585	12.7481	14.2655	41.9488
279.69	11.8537	12.7429	14.2683	42.0119
280	11.8649	12.7551	14.3299	41.9945
280.3	11.8561	12.7455	14.3128	41.9886
280.61	11.8585	12.7481	14.3072	41.9935
280.91	11.9107	12.8048	14.3119	42.042
281.22	11.8962	12.7891	14.3592	42.0585
281.52	11.8914	12.7839	14.3753	42.0265
281.83	11.8954	12.7882	14.3441	42.0255
282.14	11.9356	12.8319	14.3431	42.0566
282.44	11.9492	12.8467	14.3734	42.1129
282.75	11.9227	12.8179	14.4283	42.0877
283.05	11.9219	12.8171	14.4037	42.0877
283.36	11.9476	12.845	14.4037	42.1003
283.66	11.9941	12.8956	14.416	42.1129
283.97	11.9733	12.8729	14.4283	42.1246
284.27	11.9733	12.8729	14.4397	42.1401
284.58	11.9837	12.8842	14.4548	42.142
284.88	11.9941	12.8956	14.4567	42.1333
285.19	12.0038	12.9061	14.4482	42.1517
285.49	12.0166	12.92	14.4662	42.1683
285.8	12.0182	12.9218	14.4823	42.1799
286.1	12.011	12.9139	14.4936	42.2168
286.41	12.0262	12.9305	14.5296	42.2149
286.71	12.0399	12.9453	14.5277	42.2129
287.02	12.0495	12.9558	14.5258	42.2421
287.32	12.08	12.989	14.5542	42.2323
287.63	12.0784	12.9872	14.5448	42.2683
287.93	12.0768	12.9855	14.5798	42.2226
288.24	12.1009	13.0117	14.5353	42.2411
288.54	12.0929	13.0029	14.5533	42.2712
288.85	12.1225	13.0352	14.5826	42.2858
289.15	12.0848	12.9942	14.5968	42.3139
289.46	12.1001	13.0108	14.6243	42.3023
289.76	12.125	13.0378	14.6129	42.2974
290.07	12.137	13.0509	14.6082	42.3421
290.37	12.1603	13.0762	14.6517	42.3343
290.68	12.1506	13.0657	14.6441	42.3586
290.99	12.1466	13.0614	14.6678	42.379
291.29	12.1835	13.1015	14.6877	42.3877
291.6	12.1771	13.0945	14.6962	42.3731
291.9	12.1972	13.1164	14.682	42.3906
292.21	12.214	13.1347	14.699	42.4032
292.51	12.2212	13.1425	14.7114	42.411
292.82	12.2092	13.1295	14.7189	42.4372
293.12	12.2237	13.1452	14.7445	42.4178
293.43	12.2341	13.1565	14.7256	42.48
293.73	12.2405	13.1635	14.7861	42.4411
294.04	12.2622	13.187	14.7483	42.4664
294.34	12.2461	13.1696	14.7729	42.4858
294.65	12.2975	13.2255	14.7918	42.4732
294.95	12.2654	13.1905	14.7795	42.4887
295.26	12.2863	13.2132	14.7947	42.5198
295.56	12.3023	13.2307	14.8249	42.5266
295.87	12.2919	13.2193	14.8316	42.5246
296.17	12.3047	13.2333	14.8297	42.5372
296.48	12.3304	13.2612	14.842	42.5654
296.78	12.336	13.2673	14.8694	42.5664
297.09	12.3344	13.2656	14.8704	42.5654
297.39	12.3448	13.2769	14.8694	42.5829
297.7	12.3681	13.3023	14.8865	42.5654
298	12.3689	13.3031	14.8694	42.6256
298.31	12.3681	13.3023	14.9281	42.6023
298.61	12.3826	13.3179	14.9054	42.614
298.92	12.3681	13.3023	14.9168	42.6557
299.22	12.4179	13.3563	14.9575	42.6586
299.53	12.3986	13.3354	14.9603	42.6703
299.84	12.4082	13.3459	14.9717	42.6878
300.14	12.4427	13.3834	14.9887	42.6693
300.45	12.4451	13.386	14.9707	42.7091
300.75	12.4548	13.3965	15.0095	42.678
301.06	12.4692	13.4122	14.9793	42.7149
301.36	12.454	13.3956	15.0152	42.7509
301.67	12.4869	13.4314	15.0502	42.747
301.97	12.4612	13.4035	15.0465	42.7713
302.28	12.4917	13.4366	15.0701	42.7761
302.58	12.5214	13.4689	15.0748	42.7771
302.89	12.5182	13.4654	15.0758	42.8033
303.19	12.5382	13.4872	15.1014	42.815
303.5	12.5422	13.4916	15.1127	42.8159
303.8	12.543	13.4925	15.1137	42.8111
304.11	12.5647	13.516	15.1089	42.8616
304.41	12.5743	13.5265	15.1581	42.8567
304.72	12.5752	13.5274	15.1534	42.8538
305.02	12.5711	13.523	15.1506	42.8917
305.33	12.6129	13.5684	15.1875	42.9004
305.63	12.6089	13.564	15.196	42.9276
305.94	12.6064	13.5614	15.2225	42.9208
306.24	12.6377	13.5954	15.2159	42.9227
306.55	12.645	13.6033	15.2178	42.9334
306.85	12.6674	13.6277	15.2282	42.9548
307.16	12.6618	13.6216	15.249	42.9373
307.46	12.6634	13.6234	15.232	42.9829
307.77	12.6723	13.633	15.2765	42.9791
308.07	12.6899	13.6522	15.2727	43.0218
308.38	12.6755	13.6365	15.3143	43.015
308.69	12.7132	13.6775	15.3077	43.0431
308.99	12.71	13.674	15.3352	43.048
309.3	12.7453	13.7124	15.3399	43.0441
309.6	12.7397	13.7063	15.3361	43.0665
309.91	12.7629	13.7316	15.3579	43.0762
310.21	12.7669	13.736	15.3674	43.0839
310.52	12.7637	13.7325	15.3749	43.1198
310.82	12.7822	13.7525	15.41	43.1033
311.13	12.7902	13.7613	15.3939	43.1402
311.43	12.7966	13.7682	15.4298	43.2218
311.74	12.8263	13.8005	15.5093	43.1733
312.04	12.8127	13.7857	15.462	43.1956
312.35	12.8432	13.8188	15.4838	43.1742
312.65	12.9106	13.8922	15.463	43.2354
312.96	12.8705	13.8485	15.5226	43.2325
313.26	12.8889	13.8686	15.5198	43.2267
313.57	12.8713	13.8494	15.5141	43.25
313.87	12.9218	13.9044	15.5368	43.2713
314.18	12.9194	13.9017	15.5576	43.2538
314.48	12.9146	13.8965	15.5406	43.2684
314.79	12.9339	13.9175	15.5548	43.2781
315.09	12.9515	13.9367	15.5642	43.3034
315.4	12.9371	13.9209	15.5889	43.3276
315.7	12.9491	13.934	15.6125	43.317
316.01	12.9571	13.9428	15.6021	43.3238
316.31	12.978	13.9655	15.6087	43.3655
316.62	12.9981	13.9873	15.6494	43.3752
316.93	12.9892	13.9777	15.6589	43.3791
317.23	12.9948	13.9838	15.6627	43.4073
317.54	13.0294	14.0213	15.6901	43.4296
317.84	13.0374	14.03	15.7119	43.4199
318.15	13.0406	14.0335	15.7025	43.4024
318.45	13.0639	14.0588	15.6854	43.4432
318.76	13.0823	14.0789	15.7252	43.4578
319.06	13.0743	14.0702	15.7394	43.4529
319.37	13.0599	14.0545	15.7346	43.4772
319.67	13.0936	14.0911	15.7583	43.5024
319.98	13.1056	14.1042	15.7829	43.517
320.28	13.1016	14.0998	15.7971	43.5238
320.59	13.1216	14.1217	15.8037	43.5325
320.89	13.1425	14.1443	15.8123	43.5607
321.2	13.1545	14.1574	15.8397	43.5743
321.5	13.1602	14.1635	15.853	43.5986
321.81	13.1674	14.1714	15.8766	43.5898
322.11	13.1906	14.1967	15.8681	43.618
322.42	13.2019	14.2089	15.8956	43.6364
322.72	13.2219	14.2307	15.9135	43.6296
323.03	13.2147	14.2229	15.9069	43.685
323.33	13.238	14.2482	15.9609	43.6665
323.64	13.2532	14.2648	15.9429	43.6704
323.94	13.2476	14.2587	15.9467	43.6957
324.25	13.2934	14.3084	15.9713	43.719
324.55	13.2781	14.2918	15.994	43.7122
324.86	13.2813	14.2953	15.9874	43.7666
325.16	13.3022	14.318	16.0404	43.7714
325.47	13.3215	14.3389	16.0451	43.7666
325.78	13.3158	14.3328	16.0404	43.7899
326.08	13.3608	14.3817	16.0631	43.8083
326.39	13.3648	14.3861	16.0811	43.8151
326.69	13.3608	14.3817	16.0877	43.8413
327	13.38	14.4026	16.1133	43.8617
327.3	13.3953	14.4192	16.1332	43.852
327.61	13.4009	14.4253	16.1237	43.8782
327.91	13.4226	14.4489	16.1492	43.8695
328.22	13.4394	14.4672	16.1407	43.9103
328.52	13.4314	14.4585	16.1805	43.9355
328.83	13.4531	14.4821	16.2051	43.9336
329.13	13.4459	14.4742	16.2032	43.9607
329.44	13.4795	14.5108	16.2297	43.9413
329.74	13.5004	14.5335	16.2108	43.9705
330.05	13.4988	14.5318	16.2392	43.9928
330.35	13.5213	14.5562	16.2609	43.9986
330.66	13.5052	14.5388	16.2666	44.0481
330.96	13.5293	14.565	16.3149	44.0617
331.27	13.5478	14.585	16.3282	44.0598
331.57	13.5526	14.5903	16.3263	44.0928
331.88	13.5935	14.6348	16.3584	44.0647
332.18	13.6047	14.647	16.331	44.1035
332.49	13.6031	14.6453	16.3689	44.1423
332.79	13.6304	14.6749	16.4067	44.1394
333.1	13.6072	14.6496	16.4039	44.1705
333.4	13.6393	14.6845	16.4342	44.1773
333.71	13.6714	14.7194	16.4408	44.1569
334.01	13.6689	14.7168	16.4209	44.2113
334.32	13.6946	14.7447	16.4739	44.1987
334.63	13.7002	14.7508	16.4616	44.2016
334.93	13.6834	14.7325	16.4645	44.2385
335.24	13.7283	14.7814	16.5004	44.254
335.54	13.7179	14.77	16.5156	44.2909
335.85	13.7203	14.7727	16.5516	44.2812
336.15	13.7508	14.8058	16.5421	44.3346
336.46	13.7636	14.8198	16.5941	44.3472
336.76	13.7941	14.8529	16.6065	44.353
337.07	13.7861	14.8442	16.6121	44.3676
337.37	13.8302	14.8922	16.6263	44.3899
337.68	13.8407	14.9035	16.6481	44.3987
337.98	13.8455	14.9088	16.6566	44.4084
338.29	13.8575	14.9219	16.6661	44.4472
338.59	13.876	14.9419	16.7039	44.4754
338.9	13.8832	14.9498	16.7314	44.456
339.2	13.8912	14.9585	16.7125	44.4832
339.51	13.9233	14.9934	16.739	44.5307
339.81	13.9466	15.0187	16.7854	44.5191
340.12	13.9306	15.0013	16.774	44.5453
340.42	13.953	15.0257	16.7996	44.554
340.73	13.9923	15.0685	16.8081	44.5453
341.03	13.9827	15.058	16.7996	44.5851
341.34	14.0044	15.0816	16.8384	44.6191
341.64	14.0116	15.0894	16.8715	44.622
341.95	14.0044	15.0816	16.8743	44.6337
342.25	14.0373	15.1173	16.8857	44.624
342.56	14.0654	15.1479	16.8762	44.6667
342.86	14.0678	15.1505	16.9179	44.6589
343.17	14.0774	15.161	16.9103	44.6968
343.48	14.0694	15.1523	16.9472	44.6745
343.78	14.1047	15.1906	16.9255	44.7143
344.09	14.0983	15.1837	16.9643	44.7628
344.39	14.1296	15.2177	17.0116	44.7881
344.7	14.1111	15.1976	17.0362	44.8162
345	14.144	15.2334	17.0637	44.7813
345.31	14.1841	15.277	17.0296	44.8065
345.61	14.205	15.2997	17.0542	44.8541
345.92	14.2283	15.325	17.1006	44.8415
346.22	14.1994	15.2936	17.0883	44.856
346.53	14.2203	15.3163	17.1025	44.9075
346.83	14.2596	15.3591	17.1526	44.9036
347.14	14.2491	15.3477	17.1489	44.8978
347.44	14.2612	15.3608	17.1432	44.9201
347.75	14.3037	15.4071	17.165	44.9531
348.05	14.3005	15.4036	17.1971	44.9803
348.36	14.2957	15.3983	17.2236	44.989
348.66	14.3141	15.4184	17.2322	45.0366
348.97	14.3414	15.4481	17.2785	45.0551
349.27	14.3639	15.4725	17.2965	45.0493
349.58	14.3711	15.4804	17.2908	45.0328
349.88	14.4104	15.5231	17.2748	45.1104
350.19	14.4257	15.5397	17.3505	45.0939
350.49	14.4209	15.5345	17.3344	45.1201
350.8	14.4072	15.5196	17.36	45.1279
351.1	14.4714	15.5894	17.3675	45.1425
351.41	14.4578	15.5746	17.3817	45.1386
351.72	14.4795	15.5982	17.3779	45.2046
352.02	14.4859	15.6052	17.4423	45.1891
352.33	14.4979	15.6182	17.4272	45.2299
352.63	14.4947	15.6148	17.4669	45.2435
352.94	14.5493	15.6741	17.4802	45.2483
353.24	14.5364	15.6601	17.4849	45.3211
353.55	14.5701	15.6968	17.5559	45.3202
353.85	14.5814	15.709	17.555	45.293
354.16	14.5854	15.7134	17.5284	45.3406
354.46	14.6456	15.7788	17.5748	45.3949
354.77	14.6448	15.7779	17.6278	45.392
355.07	14.6223	15.7535	17.625	45.3901
355.38	14.6616	15.7963	17.6231	45.426
355.68	14.7066	15.8451	17.6581	45.3998
355.99	14.7042	15.8425	17.6326	45.461
356.29	14.7026	15.8408	17.6922	45.4687
356.6	14.7322	15.873	17.6998	45.5066
356.9	14.7106	15.8495	17.7367	45.5464
357.21	14.7611	15.9045	17.7755	45.5241
357.51	14.7675	15.9114	17.7537	45.5668
357.82	14.7988	15.9455	17.7954	45.595
358.12	14.8317	15.9812	17.8228	45.6037
358.43	14.8133	15.9612	17.8314	45.6037
358.73	14.8486	15.9996	17.8314	45.6445
359.04	14.8719	16.0249	17.8711	45.6474
359.34	14.8791	16.0328	17.874	45.6717
359.65	14.8791	16.0328	17.8976	45.7105
359.95	14.9128	16.0694	17.9355	45.7241
360.26	14.9152	16.072	17.9487	45.761
360.57	14.9353	16.0938	17.9847	45.7591
360.87	14.9674	16.1287	17.9828	45.7901
361.18	14.9786	16.141	18.0131	45.8173
361.48	15.0091	16.1741	18.0396	45.8241
361.79	15.0075	16.1724	18.0462	45.8659
362.09	15.0332	16.2003	18.0869	45.8756
362.4	15.0556	16.2247	18.0964	45.9047
362.7	15.0613	16.2308	18.1248	45.9241
363.01	15.0958	16.2684	18.1437	45.9338
363.31	15.1038	16.2771	18.1532	45.9436
363.62	15.1279	16.3033	18.1627	45.9921
363.92	15.1439	16.3207	18.21	46.0212
364.23	15.1519	16.3294	18.2384	46.0212
364.53	15.16	16.3382	18.2384	46.0407
364.84	15.2001	16.3818	18.2573	46.0407
365.14	15.2242	16.408	18.2573	46.0698
365.45	15.2242	16.408	18.2857	46.0892
365.75	15.2402	16.4254	18.3046	46.0892
366.06	15.2402	16.4254	18.3046	46.1378
366.36	15.2643	16.4516	18.352	46.2154
366.67	15.2803	16.4691	18.4277	46.1863
366.97	15.2803	16.4691	18.3993	46.2252
367.28	15.3205	16.5127	18.4372	46.2543
367.58	15.3847	16.5825	18.4656	46.2834
367.89	15.3606	16.5563	18.494	46.3028
368.19	15.3927	16.5912	18.5129	46.3126
368.5	15.4168	16.6174	18.5224	46.3514
368.8	15.4408	16.6436	18.5602	46.3708
369.11	15.4569	16.661	18.5792	46.4096
369.42	15.4649	16.6698	18.617	46.4582
369.72	15.497	16.7047	18.6644	46.4388
370.03	15.5131	16.7221	18.6454	46.5067
370.33	15.5452	16.757	18.7117	46.5553
370.64	15.5853	16.8007	18.759	46.4776
370.94	15.5692	16.7832	18.6833	46.4679
371.25	15.6254	16.8443	18.6738	46.5941
371.55	15.6655	16.8879	18.7969	46.5747
371.86	15.6013	16.8181	18.778	46.6524
372.16	15.5933	16.8094	18.8537	46.6039
372.47	15.6976	16.9228	18.8064	46.6621
372.77	15.6816	16.9054	18.8632	46.7301
373.08	15.7458	16.9752	18.9294	46.7009
373.38	15.7057	16.9316	18.901	46.7107
373.69	15.7538	16.9839	18.9105	46.7301
373.99	15.81	17.045	18.9294	46.7883
374.3	15.7859	17.0188	18.9862	46.8078
374.6	15.7939	17.0276	19.0051	46.8466
374.91	15.81	17.045	19.043	46.8854
375.21	15.8581	17.0974	19.0809	46.8952
375.52	15.8742	17.1148	19.0903	46.9049
375.82	15.9063	17.1497	19.0998	46.9631
376.13	15.9384	17.1846	19.1566	46.9631
376.43	15.9464	17.1934	19.1566	46.9826
376.74	15.9544	17.2021	19.1755	47.0408
377.04	16.0026	17.2544	19.2323	46.9923
377.35	16.0026	17.2544	19.185	47.0894
377.66	16.0186	17.2719	19.2797	47.0602
377.96	16.0668	17.3242	19.2513	47.1379
378.27	16.0267	17.2806	19.327	47.1962
378.57	16.1069	17.3679	19.3838	47.1088
378.88	16.0828	17.3417	19.2986	47.2059
379.18	16.147	17.4115	19.3932	47.235
379.49	16.1952	17.4639	19.4216	47.235
379.79	16.123	17.3853	19.4216	47.3321
380.1	16.2032	17.4726	19.5163	47.303
380.4	16.2273	17.4988	19.4879	47.3224
380.71	16.2273	17.4988	19.5068	47.3321
381.01	16.3075	17.5861	19.5163	47.3321
381.32	16.2835	17.5599	19.5163	47.371
381.62	16.2995	17.5773	19.5542	47.4389
381.93	16.3075	17.5861	19.6204	47.4583
382.23	16.3075	17.5861	19.6394	47.4583
382.54	16.3396	17.621	19.6394	47.4778
382.84	16.3958	17.682	19.6583	47.4972
383.15	16.4119	17.6995	19.6772	47.536
383.45	16.4119	17.6995	19.7151	47.536
383.76	16.4279	17.7169	19.7151	47.5749
384.06	16.444	17.7344	19.753	47.5749
384.37	16.4761	17.7693	19.753	47.6428
384.67	16.4761	17.7693	19.8192	47.6428
384.98	16.5082	17.8042	19.8192	47.6623
385.28	16.5082	17.8042	19.8381	47.7108
385.59	16.5643	17.8653	19.8855	47.7399
385.89	16.5643	17.8653	19.9139	47.7497
386.2	16.5804	17.8828	19.9233	47.7497
386.51	16.6205	17.9264	19.9233	47.7982
386.81	16.6446	17.9526	19.9707	47.8273
387.12	16.6526	17.9613	19.9991	47.8759
387.42	16.6526	17.9613	20.0464	47.8759
387.73	16.6927	18.0049	20.0464	47.8759
388.03	16.7168	18.0311	20.0464	47.9244
388.34	16.7569	18.0747	20.0937	47.9147
388.64	16.7569	18.0747	20.0843	47.973
388.95	16.7569	18.0747	20.1411	47.9924
389.25	16.797	18.1184	20.16	48.0604
389.56	16.789	18.1096	20.2263	48.0312
389.86	16.8372	18.162	20.1979	48.0992
390.17	16.8532	18.1794	20.2641	48.0992
390.47	16.9094	18.2405	20.2641	48.0798
390.78	16.8853	18.2143	20.2452	48.138
391.08	16.9415	18.2754	20.302	48.1769
391.39	16.9415	18.2754	20.3398	48.2351
391.69	16.9255	18.258	20.3967	48.2254
392	16.9736	18.3103	20.3872	48.3031
392.3	17.0057	18.3453	20.4629	48.2643
392.61	17.0539	18.3976	20.425	48.2546
392.91	17.0458	18.3889	20.4156	48.3128
393.22	17.11	18.4587	20.4724	48.3323
393.52	17.0779	18.4238	20.4913	48.3905
393.83	17.0699	18.4151	20.5481	48.3808
394.13	17.1181	18.4674	20.5386	48.4196
394.44	17.1341	18.4849	20.5765	48.4294
394.74	17.1822	18.5372	20.586	48.4682
395.05	17.1742	18.5285	20.6238	48.5362
395.36	17.2063	18.5634	20.6901	48.5556
395.66	17.2143	18.5721	20.709	48.5847
395.97	17.2464	18.607	20.7374	48.6041
396.27	17.3026	18.6681	20.7564	48.6041
396.58	17.3187	18.6856	20.7564	48.6624
396.88	17.3427	18.7117	20.8132	48.643
397.19	17.3588	18.7292	20.7942	48.7012
397.49	17.3588	18.7292	20.851	48.7109
397.8	17.4069	18.7816	20.8605	48.7304
398.1	17.3909	18.7641	20.8794	48.7595
398.41	17.439	18.8165	20.9078	48.7886
398.71	17.4471	18.8252	20.9362	48.8178
399.02	17.4631	18.8427	20.9646	48.8566
399.32	17.4872	18.8688	21.0025	48.9149
399.63	17.5113	18.895	21.0593	48.9343
399.93	17.5353	18.9212	21.0782	48.9343
400.24	17.5674	18.9561	21.0782	48.9731
400.54	17.6156	19.0085	21.1161	48.9731
400.85	17.6316	19.0259	21.1161	49.012
401.15	17.6316	19.0259	21.1539	49.0605
401.46	17.6637	19.0608	21.2013	49.0411
401.76	17.6637	19.0608	21.1823	49.0896
402.07	17.6958	19.0957	21.2297	49.1479
402.37	17.736	19.1394	21.2865	49.2159
402.68	17.7199	19.1219	21.3527	49.1479
402.98	17.76	19.1655	21.2865	49.2062
403.29	17.8082	19.2179	21.3433	49.2547
403.59	17.8644	19.279	21.3906	49.245
403.9	17.8082	19.2179	21.3811	49.3033
404.21	17.8563	19.2703	21.4379	49.3615
404.51	17.8965	19.3139	21.4947	49.3324
404.82	17.8884	19.3052	21.4663	49.3809
405.12	17.9366	19.3575	21.5136	49.4295
405.43	17.9847	19.4099	21.561	49.4198
405.73	17.9607	19.3837	21.5515	49.4586
406.04	18.0008	19.4273	21.5894	49.5169
406.34	18.0409	19.471	21.6462	49.5557
406.65	18.0329	19.4622	21.684	49.5849
406.95	18.065	19.4971	21.7124	49.5654
407.26	18.1131	19.5495	21.6935	49.6237
407.56	18.1452	19.5844	21.7503	49.6625
407.87	18.1693	19.6106	21.7882	49.6237
408.17	18.1533	19.5931	21.7503	49.7305
408.48	18.2014	19.6455	21.8544	49.7208
408.78	18.2335	19.6804	21.8449	49.7888
409.09	18.2014	19.6455	21.9112	49.8082
409.39	18.2897	19.7415	21.9301	49.8179
409.7	18.2817	19.7327	21.9396	49.8373
410	18.3378	19.7938	21.9585	49.8956
410.31	18.3539	19.8113	22.0153	49.915
410.61	18.3619	19.82	22.0343	49.9733
410.92	18.378	19.8375	22.0911	49.983
411.22	18.4261	19.8898	22.1005	50.0218
411.53	18.4422	19.9073	22.1384	50.0412
411.83	18.4903	19.9596	22.1573	50.0995
412.14	18.4983	19.9684	22.2141	50.051
412.45	18.5304	20.0033	22.1668	50.0801
412.75	18.5465	20.0207	22.1952	50.1383
[truncated: 2,564 more rows]

## Sheet: Figure 5E
Figure 5E
MTX (nM)	Mean output, I (µA)	Error, I (µA)
6	2.575	0.742462
15	4.6	0.707107
30	6.55	0.777817
50	9.28	0.876812
75	11.65	0.919239
100	14.6	1.13137
150	19.65	0.919239
200	22.15	1.06066
300	22.7	1.13137
Figure 5E (top insert )
Steps	Output, I (µA)
1	3.8
2	23.8
3	6.3
4	23.6
5	6.7
6	23.4
7	6.9
Figure 5E (bottom insert)
Substrate	Mean output, I (µA)	Error, I (µA)
Rapamycin (350 nM)	1.115	0.219203
MTX (200 nM)	23	0.565685

## Sheet: Figure 5F
Figure 5F
MTX (nM)	Mean output, I (µA)	Error, I (µA)
0	5.49	0.505272
25	6.96	0.59617
50	8.71	0.66685
100	11.2	0.706163
150	13.55	1.01316
200	14.79	0.700237
300	15.87	0.897729

## Sheet: Figure 5G
Figure 5G
Rapamycin (350 nM)	Mean output, I (µA)	Error, I (µA)
15	4.38	0.65054
30	6.65	0.77782
50	7.9	0.84853
75	9.85	0.91924
100	11.65	1.3435
150	16.05	0.91924
200	20	1.13137
300	26.25	1.06066
400	27	0.56569
Figure 5G ( insert)
Rapamycin (350 nM)	Mean output, I (µA)	Error, I (µA)
30	6.65	0.777817
50	7.9	0.848528
75	9.85	0.919239
100	11.65	1.3435
150	16.05	0.919239
200	20	1.13137

## Sheet: Figure 5H
Figure 5H
Substrate	Mean output, I (µA)	Error, I (µA)
200 nM MTX	0.205	0.0494975
200 nM nanoCLAMP-CaM-BP	1.045	0.120208
200 nM nanoCLAMP-CaM-BP + 200 nM FRB-CaM-BP	0.615	0.0777817
150 nM Rapamycin + 200 nM nanoCLAMP-CaM-BP	1.185	0.190919
350 nM Rapamycin + 200 nM nanoCLAMP-CaM-BP	1.115	0.219203
200 nM MTX + 200 nM nanoCLAMP-CaM-BP	23	0.565685
200 nM Rapamycin	0.19	0.0424264
200 nM FRB-CaM-BP	0.67	0.127279
200 nM FRB-CaM-BP + 200 nM nanoCLAMP-CaM-BP	2.825	0.247487
150 nM MTX + 200 nM FRB-CaM-BP	0.755	0.190919
350 nM MTX + 200 nM FRB-CaM-BP	0.79	0.226274
200 nM Rapamycin + 200 nM FRB-CaM-BP	22.575	0.459619
